# Supplementary material for: Conflict in ant phylogeny results from complex interaction between multiple evolutionary signals and tree reconstruction artifacts
Source: Mol Biol Evol. 2026 Mar 7;43(4):msag058. doi: 10.1093/molbev/msag058 (PMC13048905; doi:10.1093/molbev/msag058)
Supplement: msag058_Supplementary_Data [file msag058_supplementary_data.zip]

Archive with 4 entries (4 files):
- FigS2_synonym_revised.pdf
- FigS3_synonym_revised.pdf
- TableS1-S10 (2026-02-16).xlsx
- FigS1_synonym_revised.pdf
