# Supplementary material for: Conflict in ant phylogeny results from complex interaction between multiple evolutionary signals and tree reconstruction artifacts
Source: Mol Biol Evol. 2026 Mar 7;43(4):msag058. doi: 10.1093/molbev/msag058 (PMC13048905; doi:10.1093/molbev/msag058)
Supplement: msag058_Supplementary_Data [file msag058_supplementary_data.zip › TableS1-S10 (2026-02-16).xlsx]

## Sheet: TS1. 54 genes prefer homogeneou
Gene Name	Topology	Best fitting model
13589at7399	Lep+Mar	LG+F+I+G4
13603at7399	Lep+Mar	LG+F+R3
14135at7399	Lep	LG+F+I+G4
14250at7399	Lep	LG+F+I+G4
14493at7399	Lep+Mar	LG+F+R3
15210at7399	Mar	LG+F+R4
15300at7399	Mar	LG+F+R2
16117at7399	Lep+Mar	LG+F+R3
16415at7399	Lep	LG+F+I+G4
16899at7399	Other	LG+F+I+G4
18124at7399	Lep	LG+F+I+G4
1158at7399	Mar	LG+F+R3
18479at7399	Lep	LG+F+I+G4
20007at7399	Lep+Mar	LG+F+R3
20867at7399	Mar	LG+F+I+G4
22403at7399	Lep	LG+F+I+G4
22806at7399	Lep+Mar	LG+F+G4
23858at7399	Lep+Mar	LG+F+I+G4
24528at7399	Lep+Mar	LG+F+G4
25193at7399	Other	LG+F+R3
28238at7399	Lep	LG+F+G4
1798at7399	Lep+Mar	LG+F+R3
1836at7399	Mar	LG+F+R3
249at7399	Lep	LG+F+R4
2424at7399	Lep	LG+F+R4
2554at7399	Mar	LG+F+R3
2587at7399	Other	LG+F+R2
302at7399	Lep+Mar	LG+F+R3
3375at7399	Lep+Mar	LG+F+I+G4
342at7399	Lep	LG+F+I+G4
346at7399	Mar	LG+F+R3
3829at7399	Lep	LG+F+R3
404at7399	Lep+Mar	LG+F+R3
412at7399	Lep+Mar	LG+F+R4
4775at7399	Other	LG+F+R3
5730at7399	Lep	LG+F+I+G4
6016at7399	Other	LG+F+R3
6438at7399	Lep+Mar	LG+F+I+G4
6544at7399	Mar	LG+F+I+G4
6696at7399	Lep	LG+F+R3
552at7399	Lep+Mar	LG+F+R4
7116at7399	Lep+Mar	LG+F+I+G4
674at7399	Lep+Mar	LG+F+R3
8061at7399	Lep+Mar	LG+F+R3
8135at7399	Mar	LG+F+R4
8373at7399	Lep	LG+F+I+G4
8864at7399	Other	LG+F+I+G4
8911at7399	Lep+Mar	LG+F+R3
728at7399	Lep+Mar	LG+F+R3
9229at7399	Lep	LG+F+G4
9813at7399	Lep+Mar	LG+F+I+G4
793at7399	Lep	LG+F+I+G4
10328at7399	Lep+Mar	LG+F+I+G4
11781at7399	Lep	LG+F+R3

## Sheet: TS2. 1442 gene list
Gene Name	55-taxa, gene tree's topology under the best-fitting model	101-taxa, gene tree's topology under LG+G
10001at7399	Mar	Lep+Mar
10019at7399	Lep+Mar	Mar
10029at7399	Lep	Lep
1004at7399	Lep+Mar	Lep+Mar
10058at7399	Lep+Mar	Lep+Mar
10068at7399	Lep+Mar	Lep+Mar
10075at7399	Lep+Mar	Lep+Mar
10089at7399	Lep	Lep
10099at7399	Other	Mar
1010at7399	Lep+Mar	Lep+Mar
1012at7399	Lep	Lep
10153at7399	Mar	Mar
10198at7399	Lep	Mar
10202at7399	Other	Mar
10217at7399	Other	Mar
10228at7399	Lep	Lep
1022at7399	Lep+Mar	Mar
10259at7399	Lep+Mar	Lep+Mar
10263at7399	Other	Lep
10265at7399	Lep+Mar	Lep+Mar
10266at7399	Lep+Mar	Lep+Mar
10290at7399	Mar	Mar
102at7399	Lep	Lep
10302at7399	Other	Lep+Mar
10305at7399	Lep+Mar	Lep+Mar
10317at7399	Mar	Lep+Mar
10328at7399	Lep+Mar	Lep+Mar
10381at7399	Lep	Lep+Mar
10395at7399	Mar	Mar
10415at7399	Lep+Mar	Lep+Mar
10430at7399	Lep	Lep
10481at7399	Lep+Mar	Lep+Mar
10495at7399	Lep+Mar	Lep+Mar
104at7399	Lep+Mar	Lep+Mar
10523at7399	Mar	Mar
10576at7399	Lep+Mar	Lep+Mar
10610at7399	Lep	Lep
10620at7399	Lep+Mar	Lep
10646at7399	Lep	Lep
10668at7399	Mar	Lep+Mar
10683at7399	Lep+Mar	Lep+Mar
10697at7399	Mar	Mar
10717at7399	Lep+Mar	Lep+Mar
10723at7399	Lep+Mar	Mar
10727at7399	Mar	Mar
10765at7399	Lep	Mar
1078at7399	Lep	Lep+Mar
10790at7399	Lep+Mar	Lep+Mar
10823at7399	Mar	Lep+Mar
10828at7399	Lep	Lep+Mar
10857at7399	Lep	Lep
10861at7399	Lep+Mar	Lep+Mar
1087at7399	Lep	Lep
1089at7399	Lep	Lep+Mar
10955at7399	Lep+Mar	Lep+Mar
10957at7399	Lep	Mar
10969at7399	Lep	Lep
1096at7399	Lep+Mar	Lep+Mar
10976at7399	Mar	Mar
11020at7399	Mar	Lep+Mar
11022at7399	Other	Mar
11023at7399	Mar	Mar
11041at7399	Lep	Mar
11047at7399	Lep	Lep
11063at7399	Mar	Mar
11127at7399	Lep	Lep
1115at7399	Mar	Mar
11190at7399	Lep+Mar	Lep+Mar
1119at7399	Lep+Mar	Lep+Mar
11226at7399	Lep	Lep+Mar
11251at7399	Lep+Mar	Lep+Mar
11282at7399	Mar	Mar
11306at7399	Other	Mar
11316at7399	Lep	Lep+Mar
11329at7399	Lep	Mar
11330at7399	Lep+Mar	Mar
11363at7399	Other	Mar
11374at7399	Lep+Mar	Lep+Mar
11381at7399	Lep+Mar	Lep+Mar
11393at7399	Lep	Lep+Mar
11408at7399	Lep	Lep
11413at7399	Lep+Mar	Lep+Mar
11430at7399	Lep+Mar	Lep+Mar
1144at7399	Lep+Mar	Lep+Mar
11472at7399	Lep+Mar	Lep+Mar
1147at7399	Lep+Mar	Lep+Mar
11511at7399	Mar	Mar
11512at7399	Mar	Lep+Mar
11520at7399	Mar	Mar
1154at7399	Lep+Mar	Lep+Mar
11554at7399	Lep+Mar	Lep+Mar
11555at7399	Lep+Mar	Lep+Mar
11558at7399	Lep	Lep
11563at7399	Other	Mar
11569at7399	Other	Lep+Mar
11571at7399	Lep	Lep
11587at7399	Mar	Mar
1158at7399	Mar	Mar
11627at7399	Lep+Mar	Lep+Mar
11631at7399	Other	Lep
11633at7399	Lep+Mar	Mar
1163at7399	Lep+Mar	Lep+Mar
11642at7399	Other	Mar
11645at7399	Mar	Lep
1164at7399	Lep+Mar	Lep+Mar
11666at7399	Lep	Lep+Mar
11677at7399	Lep+Mar	Lep+Mar
1167at7399	Lep+Mar	Lep+Mar
11681at7399	Lep+Mar	Lep+Mar
11686at7399	Lep+Mar	Lep+Mar
11705at7399	Lep	Lep
1172at7399	Lep+Mar	Lep
11734at7399	Lep+Mar	Lep
11740at7399	Lep+Mar	Lep+Mar
11744at7399	Lep+Mar	Lep
11781at7399	Lep	Lep
11813at7399	Lep+Mar	Lep+Mar
11817at7399	Mar	Lep+Mar
11842at7399	Mar	Mar
11853at7399	Lep	Lep
11865at7399	Lep+Mar	Lep+Mar
11875at7399	Lep	Lep
11891at7399	Other	Lep+Mar
118at7399	Lep+Mar	Lep
1190at7399	Lep	Lep+Mar
1193at7399	Lep+Mar	Lep
1195at7399	Mar	Mar
11973at7399	Mar	Mar
11990at7399	Mar	Mar
11995at7399	Mar	Lep+Mar
11996at7399	Lep	Lep
12003at7399	Lep	Lep
12008at7399	Mar	Mar
12018at7399	Lep	Mar
12046at7399	Lep	Lep+Mar
12059at7399	Lep+Mar	Lep+Mar
12077at7399	Lep+Mar	Lep+Mar
12088at7399	Lep+Mar	Lep+Mar
12094at7399	Lep+Mar	Lep+Mar
12105at7399	Lep+Mar	Lep+Mar
12168at7399	Lep	Lep
12176at7399	Lep+Mar	Lep+Mar
12232at7399	Lep+Mar	Lep+Mar
12254at7399	Lep	Lep
12338at7399	Mar	Mar
12344at7399	Lep	Lep
123at7399	Lep	Lep
12404at7399	Other	Lep
12411at7399	Lep+Mar	Lep+Mar
1242at7399	Lep	Lep
12437at7399	Other	Mar
12443at7399	Lep	Lep
12461at7399	Mar	Mar
12494at7399	Other	Mar
12499at7399	Lep+Mar	Mar
12528at7399	Other	Mar
12545at7399	Lep+Mar	Lep+Mar
12549at7399	Lep	Lep
12575at7399	Lep+Mar	Lep+Mar
12577at7399	Mar	Mar
12588at7399	Lep+Mar	Mar
1259at7399	Lep+Mar	Mar
12604at7399	Lep+Mar	Lep+Mar
12609at7399	Lep+Mar	Lep
1261at7399	Lep+Mar	Lep+Mar
12643at7399	Lep+Mar	Lep+Mar
12695at7399	Mar	Mar
12720at7399	Lep+Mar	Lep+Mar
12721at7399	Mar	Mar
12728at7399	Mar	Mar
1274at7399	Lep	Lep
12752at7399	Lep+Mar	Lep+Mar
1275at7399	Lep+Mar	Lep+Mar
12769at7399	Lep+Mar	Lep+Mar
1279at7399	Lep	Lep
12809at7399	Lep+Mar	Lep+Mar
12810at7399	Lep	Lep
1283at7399	Mar	Mar
12867at7399	Lep	Lep
12873at7399	Lep	Lep
12879at7399	Lep	Mar
1287at7399	Lep+Mar	Lep+Mar
1288at7399	Lep	Mar
12892at7399	Lep	Lep
12899at7399	Lep+Mar	Lep+Mar
1290at7399	Lep+Mar	Lep+Mar
12938at7399	Lep+Mar	Lep+Mar
1294at7399	Lep	Lep
1296at7399	Lep	Lep
1297at7399	Mar	Mar
12982at7399	Mar	Mar
1298at7399	Lep	Lep
1299at7399	Lep+Mar	Lep+Mar
13018at7399	Lep	Lep
13026at7399	Mar	Mar
13034at7399	Mar	Mar
1303at7399	Mar	Lep+Mar
13074at7399	Lep+Mar	Lep+Mar
1307at7399	Lep	Lep
13092at7399	Mar	Mar
13105at7399	Lep+Mar	Lep+Mar
13110at7399	Mar	Mar
13111at7399	Lep+Mar	Mar
13120at7399	Lep	Lep
13144at7399	Lep+Mar	Mar
1318at7399	Other	Mar
13190at7399	Other	Mar
13193at7399	Lep+Mar	Lep+Mar
131at7399	Lep+Mar	Mar
13283at7399	Lep	Lep
13306at7399	Mar	Mar
1330at7399	Mar	Lep+Mar
13312at7399	Mar	Mar
13316at7399	Lep	Mar
1331at7399	Lep+Mar	Lep
13342at7399	Lep+Mar	Lep+Mar
13347at7399	Lep+Mar	Lep+Mar
13350at7399	Lep+Mar	Lep+Mar
1335at7399	Lep+Mar	Lep+Mar
13372at7399	Other	Lep
13394at7399	Mar	Mar
13395at7399	Other	Lep+Mar
13407at7399	Mar	Mar
13439at7399	Lep	Lep
1343at7399	Lep+Mar	Lep+Mar
13460at7399	Mar	Mar
13464at7399	Mar	Mar
13486at7399	Lep+Mar	Lep
1348at7399	Lep+Mar	Lep+Mar
13495at7399	Lep	Lep
13511at7399	Lep	Lep
13523at7399	Lep	Lep
13547at7399	Lep	Lep
1355at7399	Lep	Lep
13589at7399	Lep+Mar	Lep+Mar
13603at7399	Lep+Mar	Lep
13658at7399	Lep	Lep
13671at7399	Lep	Lep
13680at7399	Lep+Mar	Lep+Mar
13686at7399	Lep	Lep
13692at7399	Mar	Mar
13734at7399	Lep	Lep
13739at7399	Lep+Mar	Lep+Mar
1373at7399	Lep	Lep
1376at7399	Other	Lep+Mar
1378at7399	Lep+Mar	Lep+Mar
13801at7399	Lep	Lep
13823at7399	Lep+Mar	Mar
13827at7399	Lep+Mar	Lep+Mar
13851at7399	Mar	Mar
13918at7399	Mar	Mar
13919at7399	Mar	Mar
13923at7399	Mar	Mar
1393at7399	Lep+Mar	Mar
13975at7399	Mar	Mar
14035at7399	Lep	Lep
14041at7399	Lep+Mar	Lep+Mar
1404at7399	Mar	Lep
14075at7399	Mar	Mar
14087at7399	Lep	Lep
14133at7399	Other	Mar
14135at7399	Lep	Lep
14156at7399	Lep	Lep
14163at7399	Lep	Lep
14174at7399	Lep+Mar	Mar
14192at7399	Other	Lep
1419at7399	Lep+Mar	Lep+Mar
14203at7399	Lep+Mar	Mar
14236at7399	Mar	Mar
14250at7399	Lep	Lep
14259at7399	Other	Lep
14264at7399	Mar	Mar
14288at7399	Mar	Mar
14291at7399	Lep+Mar	Lep+Mar
14293at7399	Lep	Mar
1438at7399	Lep	Lep
1440at7399	Lep	Lep
14447at7399	Lep+Mar	Lep+Mar
1444at7399	Lep	Lep
14455at7399	Lep+Mar	Lep+Mar
14485at7399	Lep	Lep
14493at7399	Lep+Mar	Lep+Mar
14530at7399	Mar	Mar
14539at7399	Other	Lep+Mar
14546at7399	Lep+Mar	Lep
14557at7399	Lep+Mar	Lep+Mar
14566at7399	Mar	Mar
14579at7399	Lep	Lep
1457at7399	Other	Mar
14580at7399	Lep	Lep
1459at7399	Lep+Mar	Mar
14625at7399	Lep	Lep
14629at7399	Lep	Lep
14636at7399	Lep+Mar	Lep+Mar
14642at7399	Mar	Lep
14657at7399	Lep+Mar	Lep+Mar
14679at7399	Lep	Lep+Mar
1467at7399	Lep+Mar	Mar
14685at7399	Lep	Lep
1469at7399	Lep+Mar	Lep+Mar
14706at7399	Mar	Lep
14747at7399	Lep	Lep
1475at7399	Lep+Mar	Lep+Mar
14776at7399	Other	Lep+Mar
14813at7399	Lep	Lep
14849at7399	Lep+Mar	Lep+Mar
14854at7399	Mar	Mar
14863at7399	Lep	Lep+Mar
148at7399	Lep+Mar	Lep+Mar
14916at7399	Lep	Mar
14940at7399	Lep+Mar	Lep+Mar
1494at7399	Lep	Lep
14959at7399	Mar	Lep+Mar
14972at7399	Lep+Mar	Lep+Mar
14989at7399	Lep	Lep
15002at7399	Lep+Mar	Lep+Mar
15060at7399	Mar	Mar
1508at7399	Mar	Mar
15141at7399	Lep	Lep
15144at7399	Lep+Mar	Lep+Mar
1515at7399	Other	Lep+Mar
15204at7399	Mar	Mar
15210at7399	Mar	Mar
15237at7399	Other	Mar
1525at7399	Mar	Mar
15295at7399	Lep	Lep+Mar
1529at7399	Lep	Mar
152at7399	Mar	Mar
15300at7399	Mar	Mar
1530at7399	Mar	Mar
15319at7399	Lep	Lep
15339at7399	Lep	Lep
1534at7399	Lep+Mar	Lep+Mar
15361at7399	Lep+Mar	Lep+Mar
15439at7399	Lep+Mar	Lep
15447at7399	Lep	Lep
1544at7399	Lep+Mar	Lep+Mar
15482at7399	Lep	Mar
15528at7399	Mar	Mar
15532at7399	Lep+Mar	Lep+Mar
15585at7399	Lep	Lep
15589at7399	Lep+Mar	Lep+Mar
15639at7399	Lep	Lep
15665at7399	Lep+Mar	Lep+Mar
15668at7399	Lep+Mar	Mar
15703at7399	Lep+Mar	Lep
15707at7399	Lep+Mar	Lep+Mar
15737at7399	Other	Lep
15746at7399	Lep	Lep
1574at7399	Lep	Lep
1575at7399	Lep	Lep
15795at7399	Mar	Mar
15800at7399	Mar	Mar
15803at7399	Lep+Mar	Lep+Mar
15876at7399	Lep	Lep+Mar
15880at7399	Other	Lep+Mar
15899at7399	Mar	Mar
15903at7399	Lep+Mar	Lep+Mar
15909at7399	Lep	Lep
1590at7399	Lep	Lep
15935at7399	Mar	Mar
15963at7399	Other	Lep+Mar
15989at7399	Lep+Mar	Lep+Mar
15998at7399	Lep	Lep
159at7399	Lep+Mar	Lep
15at7399	Lep+Mar	Lep+Mar
1602at7399	Lep+Mar	Lep+Mar
16117at7399	Lep+Mar	Lep+Mar
16136at7399	Lep+Mar	Mar
16142at7399	Mar	Mar
1616at7399	Lep	Mar
16173at7399	Lep	Lep+Mar
16187at7399	Mar	Mar
16246at7399	Other	Lep
16247at7399	Other	Lep+Mar
16312at7399	Mar	Mar
16340at7399	Lep	Lep
16362at7399	Other	Lep
16366at7399	Lep+Mar	Lep+Mar
16374at7399	Lep	Lep
16390at7399	Lep	Lep
1640at7399	Mar	Lep+Mar
16412at7399	Lep+Mar	Lep+Mar
16415at7399	Lep	Lep
16435at7399	Lep	Lep
16436at7399	Mar	Lep
1646at7399	Lep	Mar
16474at7399	Mar	Mar
16487at7399	Lep	Lep
16496at7399	Mar	Lep
16514at7399	Mar	Mar
16535at7399	Mar	Mar
16567at7399	Lep+Mar	Mar
16588at7399	Other	Lep
1659at7399	Lep+Mar	Mar
16616at7399	Lep+Mar	Lep+Mar
1664at7399	Lep	Lep+Mar
16722at7399	Mar	Mar
16736at7399	Lep	Mar
16747at7399	Lep+Mar	Lep
16784at7399	Other	Mar
16792at7399	Lep+Mar	Lep+Mar
16850at7399	Mar	Mar
16854at7399	Other	Lep+Mar
16867at7399	Mar	Mar
1688at7399	Lep	Lep+Mar
16899at7399	Other	Mar
1689at7399	Other	Lep+Mar
16911at7399	Other	Mar
16937at7399	Lep	Lep
16956at7399	Other	Lep+Mar
1695at7399	Lep	Mar
1701at7399	Mar	Lep+Mar
1702at7399	Lep+Mar	Lep+Mar
17099at7399	Lep	Lep
1709at7399	Lep+Mar	Lep+Mar
17102at7399	Lep+Mar	Lep+Mar
17139at7399	Lep	Lep+Mar
1720at7399	Lep	Lep
1722at7399	Mar	Mar
17234at7399	Lep+Mar	Mar
17267at7399	Other	Lep+Mar
1733at7399	Lep+Mar	Lep+Mar
17365at7399	Lep+Mar	Lep
17371at7399	Other	Lep+Mar
17456at7399	Lep	Lep
17466at7399	Lep+Mar	Lep+Mar
17506at7399	Other	Mar
17574at7399	Lep+Mar	Mar
1757at7399	Lep+Mar	Lep+Mar
17591at7399	Lep	Lep+Mar
17608at7399	Lep+Mar	Mar
17609at7399	Mar	Mar
1763at7399	Lep	Lep
17665at7399	Lep	Lep
1768at7399	Lep+Mar	Lep+Mar
17694at7399	Lep	Lep
17697at7399	Lep+Mar	Lep+Mar
17787at7399	Mar	Mar
17790at7399	Lep	Lep
17824at7399	Lep+Mar	Lep+Mar
17851at7399	Lep+Mar	Lep+Mar
17859at7399	Lep+Mar	Lep+Mar
17860at7399	Lep+Mar	Lep
178at7399	Mar	Lep+Mar
17903at7399	Lep+Mar	Lep+Mar
17911at7399	Lep+Mar	Lep+Mar
1794at7399	Lep+Mar	Lep+Mar
17952at7399	Other	Lep+Mar
17954at7399	Lep+Mar	Lep+Mar
17965at7399	Lep	Lep
17970at7399	Lep	Lep
1798at7399	Lep+Mar	Lep+Mar
18033at7399	Lep	Lep
18038at7399	Lep+Mar	Lep+Mar
18039at7399	Lep	Mar
1803at7399	Lep+Mar	Lep+Mar
18081at7399	Lep+Mar	Lep+Mar
1808at7399	Mar	Mar
18100at7399	Other	Lep+Mar
18103at7399	Mar	Mar
18124at7399	Lep	Lep
1812at7399	Lep+Mar	Lep+Mar
18177at7399	Lep+Mar	Lep+Mar
18183at7399	Mar	Mar
18214at7399	Lep+Mar	Lep+Mar
18215at7399	Lep+Mar	Lep
1824at7399	Lep	Lep+Mar
18260at7399	Mar	Mar
18284at7399	Other	Mar
1828at7399	Lep+Mar	Lep+Mar
1831at7399	Lep+Mar	Lep+Mar
18324at7399	Lep	Lep+Mar
18329at7399	Mar	Lep+Mar
18368at7399	Lep+Mar	Lep+Mar
1836at7399	Mar	Mar
18382at7399	Mar	Mar
18385at7399	Lep+Mar	Lep+Mar
18407at7399	Mar	Lep+Mar
18413at7399	Other	Lep
1841at7399	Lep	Lep
18435at7399	Lep	Lep
18457at7399	Lep	Lep
1846at7399	Mar	Lep+Mar
18479at7399	Lep	Lep+Mar
18490at7399	Lep+Mar	Lep
18546at7399	Other	Lep+Mar
1854at7399	Lep+Mar	Lep+Mar
18574at7399	Mar	Mar
18629at7399	Mar	Lep
1862at7399	Lep	Lep
18647at7399	Lep	Lep
18673at7399	Lep+Mar	Mar
1868at7399	Lep+Mar	Lep
18703at7399	Other	Mar
18749at7399	Lep	Lep
18769at7399	Mar	Lep
18799at7399	Other	Lep+Mar
1883at7399	Lep+Mar	Lep+Mar
18899at7399	Mar	Mar
1890at7399	Mar	Lep+Mar
1891at7399	Lep+Mar	Lep+Mar
18939at7399	Lep	Lep+Mar
18954at7399	Lep+Mar	Mar
1895at7399	Lep	Lep
18988at7399	Lep+Mar	Lep+Mar
1898at7399	Lep	Mar
18996at7399	Lep+Mar	Lep+Mar
1899at7399	Mar	Mar
1903at7399	Lep	Lep
19049at7399	Lep+Mar	Mar
19071at7399	Lep+Mar	Mar
19107at7399	Lep+Mar	Lep+Mar
19108at7399	Lep+Mar	Lep+Mar
1913at7399	Lep+Mar	Lep+Mar
19165at7399	Lep+Mar	Lep+Mar
19181at7399	Lep+Mar	Lep+Mar
19198at7399	Lep+Mar	Lep+Mar
191at7399	Mar	Lep+Mar
19210at7399	Lep+Mar	Lep
19240at7399	Lep+Mar	Lep
19264at7399	Lep+Mar	Lep+Mar
1926at7399	Lep+Mar	Mar
1931at7399	Mar	Mar
19322at7399	Other	Lep
19342at7399	Other	Lep
19353at7399	Mar	Mar
1939at7399	Mar	Mar
19407at7399	Lep	Lep
19410at7399	Lep+Mar	Lep+Mar
19457at7399	Mar	Mar
19493at7399	Lep	Lep
19504at7399	Lep+Mar	Lep+Mar
19536at7399	Mar	Mar
19583at7399	Lep	Lep+Mar
19591at7399	Lep	Lep
19594at7399	Mar	Mar
19600at7399	Mar	Lep+Mar
19618at7399	Mar	Mar
19634at7399	Lep	Lep
19640at7399	Lep	Mar
19679at7399	Lep+Mar	Lep+Mar
19692at7399	Lep+Mar	Lep+Mar
19756at7399	Lep+Mar	Mar
1978at7399	Lep+Mar	Lep+Mar
19814at7399	Lep+Mar	Lep
19858at7399	Lep	Mar
19900at7399	Lep+Mar	Mar
1995at7399	Mar	Mar
19978at7399	Lep+Mar	Lep+Mar
19999at7399	Mar	Mar
20001at7399	Other	Mar
20007at7399	Lep+Mar	Lep
20056at7399	Mar	Lep+Mar
20065at7399	Lep	Lep
2007at7399	Lep	Lep
20092at7399	Mar	Mar
2016at7399	Mar	Mar
20224at7399	Other	Lep
20247at7399	Lep	Lep
2024at7399	Lep+Mar	Lep+Mar
20257at7399	Mar	Mar
20281at7399	Lep	Lep
2038at7399	Lep+Mar	Lep+Mar
20413at7399	Lep	Lep+Mar
20419at7399	Lep+Mar	Lep+Mar
20454at7399	Lep	Lep+Mar
20492at7399	Lep+Mar	Lep+Mar
20502at7399	Lep+Mar	Mar
20504at7399	Mar	Lep
20525at7399	Lep+Mar	Lep+Mar
20529at7399	Lep	Lep
20567at7399	Lep+Mar	Lep+Mar
20634at7399	Lep	Lep
20658at7399	Other	Mar
20703at7399	Lep	Lep
20738at7399	Other	Mar
2079at7399	Lep	Mar
20810at7399	Mar	Lep
20818at7399	Lep+Mar	Lep+Mar
20838at7399	Lep+Mar	Lep+Mar
20867at7399	Mar	Mar
20946at7399	Mar	Lep
20986at7399	Lep+Mar	Lep+Mar
2098at7399	Lep+Mar	Lep+Mar
21010at7399	Lep	Lep
21019at7399	Lep	Lep
21071at7399	Mar	Mar
2111at7399	Lep	Lep
21150at7399	Lep+Mar	Lep+Mar
21164at7399	Lep	Lep+Mar
21171at7399	Mar	Mar
21181at7399	Lep	Lep
21182at7399	Mar	Mar
2119at7399	Lep+Mar	Lep+Mar
21202at7399	Other	Lep+Mar
21269at7399	Mar	Lep+Mar
21290at7399	Lep+Mar	Lep+Mar
21299at7399	Lep+Mar	Lep+Mar
21329at7399	Mar	Mar
21380at7399	Other	Mar
21381at7399	Lep+Mar	Lep+Mar
2142at7399	Mar	Mar
21530at7399	Other	Mar
21562at7399	Lep	Lep
2157at7399	Mar	Mar
21609at7399	Lep+Mar	Lep+Mar
21617at7399	Mar	Mar
21629at7399	Lep+Mar	Lep+Mar
21630at7399	Mar	Mar
2164at7399	Lep+Mar	Mar
2165at7399	Mar	Lep
21678at7399	Lep+Mar	Lep+Mar
21693at7399	Lep	Lep
2173at7399	Lep	Lep
21767at7399	Lep+Mar	Lep+Mar
21820at7399	Lep+Mar	Lep+Mar
21907at7399	Lep	Lep
2197at7399	Lep+Mar	Lep+Mar
21989at7399	Lep+Mar	Lep+Mar
219at7399	Lep+Mar	Lep+Mar
22058at7399	Lep	Lep
22066at7399	Lep+Mar	Lep+Mar
22106at7399	Lep+Mar	Lep+Mar
22111at7399	Mar	Mar
22121at7399	Lep	Lep
22143at7399	Lep+Mar	Lep+Mar
22203at7399	Mar	Mar
22213at7399	Lep	Lep
22245at7399	Mar	Mar
22299at7399	Mar	Mar
222at7399	Lep	Mar
22316at7399	Lep	Lep+Mar
22403at7399	Lep	Lep+Mar
22435at7399	Lep	Lep
22455at7399	Other	Mar
22477at7399	Lep+Mar	Lep+Mar
22483at7399	Mar	Mar
2248at7399	Lep+Mar	Lep+Mar
22494at7399	Lep+Mar	Lep+Mar
22505at7399	Lep+Mar	Lep+Mar
22517at7399	Lep+Mar	Mar
22543at7399	Mar	Lep
22556at7399	Lep+Mar	Lep+Mar
2256at7399	Lep	Lep
2259at7399	Mar	Lep+Mar
22615at7399	Lep+Mar	Lep+Mar
2262at7399	Lep+Mar	Lep+Mar
22631at7399	Lep+Mar	Lep+Mar
22634at7399	Mar	Mar
22640at7399	Mar	Mar
22673at7399	Other	Lep
2267at7399	Lep+Mar	Lep+Mar
22693at7399	Lep+Mar	Lep
22701at7399	Other	Mar
22742at7399	Lep+Mar	Lep+Mar
2274at7399	Mar	Lep+Mar
2276at7399	Lep+Mar	Lep+Mar
2277at7399	Mar	Mar
22806at7399	Lep+Mar	Lep+Mar
2294at7399	Mar	Lep
22951at7399	Mar	Mar
22959at7399	Other	Lep+Mar
2299at7399	Mar	Lep
23025at7399	Other	Lep+Mar
23121at7399	Lep+Mar	Lep+Mar
23213at7399	Mar	Mar
2324at7399	Lep	Lep
23355at7399	Lep	Lep
23358at7399	Lep+Mar	Mar
2336at7399	Other	Lep+Mar
23415at7399	Lep+Mar	Lep+Mar
2345at7399	Lep	Lep
23473at7399	Lep+Mar	Mar
23474at7399	Lep+Mar	Lep+Mar
23496at7399	Lep+Mar	Lep+Mar
23500at7399	Other	Lep+Mar
2353at7399	Lep+Mar	Lep+Mar
23576at7399	Mar	Mar
23644at7399	Other	Lep+Mar
23731at7399	Lep+Mar	Lep
2374at7399	Mar	Mar
2377at7399	Lep+Mar	Lep+Mar
23858at7399	Lep+Mar	Lep+Mar
23878at7399	Other	Lep
2387at7399	Lep+Mar	Lep+Mar
2388at7399	Lep	Lep+Mar
23911at7399	Mar	Mar
23994at7399	Other	Lep
239at7399	Lep	Lep+Mar
24004at7399	Mar	Mar
2408at7399	Lep	Lep
24122at7399	Mar	Mar
24124at7399	Mar	Lep+Mar
2412at7399	Mar	Mar
2414at7399	Lep+Mar	Mar
24166at7399	Lep	Lep
241at7399	Lep	Lep
24204at7399	Lep+Mar	Mar
2424at7399	Lep	Lep
2428at7399	Lep+Mar	Lep+Mar
24370at7399	Other	Lep
24398at7399	Lep	Lep
24408at7399	Lep+Mar	Lep
24426at7399	Lep	Lep
24429at7399	Lep+Mar	Lep+Mar
2444at7399	Mar	Mar
24455at7399	Other	Mar
24462at7399	Mar	Mar
24528at7399	Lep+Mar	Lep
2453at7399	Lep	Lep
24569at7399	Lep+Mar	Lep
24573at7399	Mar	Mar
2458at7399	Lep	Mar
2460at7399	Lep+Mar	Lep+Mar
24627at7399	Lep	Lep
24648at7399	Other	Lep
2474at7399	Lep+Mar	Lep
24793at7399	Lep	Mar
24820at7399	Lep	Lep
2484at7399	Mar	Lep
2489at7399	Lep	Lep
2491at7399	Lep	Lep
2499at7399	Lep+Mar	Lep
249at7399	Lep	Lep
25133at7399	Lep	Lep
25193at7399	Other	Mar
251at7399	Lep+Mar	Lep+Mar
2525at7399	Mar	Mar
25283at7399	Lep+Mar	Lep+Mar
25337at7399	Lep+Mar	Lep+Mar
25358at7399	Lep+Mar	Lep+Mar
25365at7399	Lep+Mar	Lep+Mar
2536at7399	Lep+Mar	Lep+Mar
25407at7399	Lep+Mar	Lep+Mar
2543at7399	Lep	Lep
2549at7399	Lep	Lep
2554at7399	Mar	Mar
2555at7399	Lep	Lep
25566at7399	Lep+Mar	Lep+Mar
2556at7399	Lep+Mar	Lep+Mar
25576at7399	Mar	Mar
255at7399	Lep	Lep
25614at7399	Other	Mar
25659at7399	Lep+Mar	Mar
2571at7399	Lep	Lep
25729at7399	Lep	Lep
2572at7399	Mar	Lep+Mar
2573at7399	Mar	Lep+Mar
25748at7399	Lep	Lep
2574at7399	Mar	Mar
25756at7399	Lep+Mar	Mar
25794at7399	Lep+Mar	Lep+Mar
25807at7399	Lep	Lep
25812at7399	Other	Lep+Mar
25813at7399	Mar	Lep+Mar
2582at7399	Mar	Lep
2587at7399	Other	Lep
2588at7399	Lep	Lep
25902at7399	Lep+Mar	Mar
2593at7399	Lep+Mar	Mar
2607at7399	Mar	Lep
2619at7399	Lep	Lep
261at7399	Lep+Mar	Lep+Mar
26212at7399	Lep+Mar	Lep+Mar
26236at7399	Mar	Mar
2623at7399	Lep	Lep+Mar
2624at7399	Lep	Lep
26254at7399	Lep+Mar	Mar
2626at7399	Lep+Mar	Mar
2629at7399	Lep	Mar
26307at7399	Mar	Mar
2630at7399	Lep+Mar	Mar
26386at7399	Lep	Lep
2644at7399	Mar	Lep+Mar
26464at7399	Mar	Mar
2646at7399	Mar	Mar
2649at7399	Lep+Mar	Lep+Mar
2655at7399	Lep	Lep
2660at7399	Lep	Lep
2668at7399	Lep	Lep
26755at7399	Mar	Lep+Mar
26769at7399	Mar	Mar
2676at7399	Mar	Lep+Mar
2678at7399	Lep+Mar	Lep+Mar
2682at7399	Lep+Mar	Lep+Mar
268at7399	Lep+Mar	Lep+Mar
2693at7399	Mar	Lep+Mar
2694at7399	Lep	Lep
2702at7399	Mar	Mar
2717at7399	Mar	Mar
27218at7399	Mar	Mar
27313at7399	Lep+Mar	Lep+Mar
27316at7399	Lep+Mar	Lep+Mar
27451at7399	Lep+Mar	Lep+Mar
27567at7399	Lep+Mar	Lep+Mar
27603at7399	Mar	Mar
2779at7399	Lep	Lep
2780at7399	Other	Lep
27869at7399	Mar	Mar
2791at7399	Lep	Lep
28012at7399	Lep+Mar	Lep+Mar
28020at7399	Mar	Mar
28150at7399	Lep+Mar	Lep+Mar
28238at7399	Lep	Lep
2826at7399	Mar	Lep+Mar
282at7399	Lep+Mar	Lep+Mar
28340at7399	Lep+Mar	Lep+Mar
28444at7399	Lep	Mar
2848at7399	Mar	Lep+Mar
2858at7399	Lep+Mar	Lep+Mar
285at7399	Lep+Mar	Lep+Mar
2870at7399	Lep+Mar	Lep+Mar
2892at7399	Lep+Mar	Mar
2900at7399	Lep+Mar	Lep+Mar
2908at7399	Mar	Mar
290at7399	Lep	Lep
2916at7399	Lep	Lep+Mar
29218at7399	Other	Lep
2922at7399	Mar	Mar
292at7399	Lep+Mar	Lep+Mar
2940at7399	Lep+Mar	Lep+Mar
2949at7399	Lep+Mar	Lep+Mar
2957at7399	Lep+Mar	Lep+Mar
29640at7399	Lep	Lep
2976at7399	Mar	Lep+Mar
2978at7399	Lep	Lep
297at7399	Lep+Mar	Lep+Mar
2980at7399	Lep+Mar	Lep+Mar
29820at7399	Mar	Lep+Mar
2983at7399	Lep+Mar	Lep+Mar
2987at7399	Lep	Lep
2988at7399	Lep	Lep
2996at7399	Lep+Mar	Lep
301at7399	Lep+Mar	Lep+Mar
3028at7399	Lep	Lep
302at7399	Lep+Mar	Lep+Mar
3032at7399	Lep+Mar	Lep+Mar
3043at7399	Lep+Mar	Lep+Mar
3065at7399	Lep+Mar	Mar
3071at7399	Lep+Mar	Lep+Mar
3085at7399	Mar	Mar
3090at7399	Mar	Mar
31208at7399	Lep+Mar	Mar
3123at7399	Lep+Mar	Lep+Mar
3128at7399	Lep+Mar	Lep+Mar
3132at7399	Lep	Lep
3157at7399	Lep	Lep
3166at7399	Mar	Mar
3170at7399	Mar	Mar
3174at7399	Lep	Lep
3177at7399	Lep	Lep
3179at7399	Lep	Lep+Mar
3186at7399	Lep	Mar
3216at7399	Lep	Mar
321at7399	Lep+Mar	Mar
3223at7399	Lep+Mar	Lep+Mar
3225at7399	Mar	Mar
3237at7399	Lep	Lep
3258at7399	Mar	Mar
3272at7399	Lep+Mar	Lep+Mar
32at7399	Lep+Mar	Lep+Mar
3304at7399	Lep+Mar	Lep
3305at7399	Lep+Mar	Lep+Mar
3306at7399	Lep	Lep
3311at7399	Mar	Mar
3356at7399	Lep	Lep+Mar
3362at7399	Mar	Lep
3375at7399	Lep+Mar	Lep+Mar
3390at7399	Lep	Lep
3402at7399	Lep	Lep
3414at7399	Lep	Lep
341at7399	Mar	Mar
342at7399	Lep	Lep
343at7399	Lep+Mar	Lep
3441at7399	Lep+Mar	Lep
3449at7399	Lep+Mar	Lep
3453at7399	Mar	Mar
3467at7399	Lep	Lep
346at7399	Mar	Lep+Mar
3504at7399	Lep+Mar	Lep+Mar
3509at7399	Lep+Mar	Lep+Mar
3516at7399	Mar	Mar
3531at7399	Other	Mar
3537at7399	Lep+Mar	Lep+Mar
3538at7399	Lep+Mar	Mar
3546at7399	Lep	Lep
3551at7399	Mar	Lep
3553at7399	Lep+Mar	Lep+Mar
3562at7399	Lep+Mar	Lep+Mar
3579at7399	Lep	Lep
359at7399	Lep	Lep
3602at7399	Lep	Lep
3612at7399	Mar	Mar
3617at7399	Mar	Lep
3624at7399	Lep+Mar	Lep
3643at7399	Lep	Lep
3651at7399	Lep	Lep
3669at7399	Mar	Mar
3670at7399	Lep	Lep
3674at7399	Lep	Lep
3678at7399	Lep	Lep
3682at7399	Lep	Lep
3692at7399	Mar	Mar
3698at7399	Lep+Mar	Mar
3712at7399	Lep	Lep
3713at7399	Lep+Mar	Mar
3733at7399	Mar	Mar
3742at7399	Lep	Lep+Mar
3750at7399	Lep	Lep
3756at7399	Other	Lep
3763at7399	Mar	Mar
3767at7399	Other	Lep+Mar
376at7399	Lep+Mar	Lep+Mar
3773at7399	Lep+Mar	Lep+Mar
3777at7399	Lep+Mar	Lep
3804at7399	Lep	Lep
3829at7399	Lep	Lep
3838at7399	Lep+Mar	Mar
3839at7399	Lep+Mar	Lep+Mar
3845at7399	Lep	Lep
3873at7399	Lep	Lep
3879at7399	Lep+Mar	Lep+Mar
3883at7399	Lep+Mar	Lep+Mar
3894at7399	Lep+Mar	Lep+Mar
3899at7399	Mar	Lep
3902at7399	Mar	Lep
393at7399	Mar	Lep
3952at7399	Lep+Mar	Lep+Mar
3955at7399	Lep	Lep
3966at7399	Lep+Mar	Lep+Mar
3974at7399	Lep	Lep
3978at7399	Mar	Mar
3984at7399	Lep	Lep
3995at7399	Lep	Lep+Mar
4011at7399	Mar	Mar
4026at7399	Lep+Mar	Lep+Mar
4039at7399	Mar	Lep+Mar
404at7399	Lep+Mar	Lep+Mar
4079at7399	Lep+Mar	Lep+Mar
4087at7399	Other	Lep+Mar
4095at7399	Lep+Mar	Lep+Mar
4104at7399	Mar	Mar
4105at7399	Mar	Mar
4109at7399	Mar	Mar
4114at7399	Lep+Mar	Lep+Mar
4120at7399	Lep+Mar	Lep+Mar
412at7399	Lep+Mar	Lep+Mar
4155at7399	Lep+Mar	Lep+Mar
415at7399	Lep+Mar	Mar
416at7399	Lep	Lep
4176at7399	Mar	Mar
417at7399	Lep+Mar	Lep
4192at7399	Lep+Mar	Lep+Mar
4198at7399	Lep	Lep
4199at7399	Lep+Mar	Lep+Mar
420at7399	Mar	Mar
4210at7399	Lep+Mar	Lep
4233at7399	Lep+Mar	Mar
4238at7399	Lep+Mar	Lep+Mar
425at7399	Lep	Mar
4268at7399	Lep+Mar	Lep+Mar
4269at7399	Lep+Mar	Lep+Mar
426at7399	Lep+Mar	Lep+Mar
4279at7399	Lep	Lep
4318at7399	Mar	Mar
4325at7399	Lep+Mar	Lep+Mar
4329at7399	Lep+Mar	Lep+Mar
4331at7399	Lep	Lep
4334at7399	Lep+Mar	Mar
4336at7399	Lep+Mar	Lep+Mar
4340at7399	Lep+Mar	Lep+Mar
4341at7399	Lep	Lep
4345at7399	Lep+Mar	Lep+Mar
4353at7399	Mar	Lep
4383at7399	Lep	Lep
4412at7399	Lep+Mar	Lep
4428at7399	Lep+Mar	Mar
4441at7399	Lep+Mar	Lep+Mar
4443at7399	Mar	Lep+Mar
446at7399	Lep+Mar	Lep+Mar
4484at7399	Lep	Lep+Mar
4490at7399	Lep	Lep
4539at7399	Lep	Lep
453at7399	Lep	Lep
4540at7399	Lep+Mar	Lep+Mar
4554at7399	Mar	Mar
455at7399	Mar	Mar
4591at7399	Lep+Mar	Lep+Mar
4601at7399	Lep	Lep
462at7399	Lep	Lep
4634at7399	Mar	Lep
4657at7399	Other	Mar
4659at7399	Lep	Lep
468at7399	Lep+Mar	Lep
4708at7399	Lep+Mar	Lep
470at7399	Lep+Mar	Lep+Mar
4718at7399	Lep+Mar	Lep+Mar
4736at7399	Lep	Lep
4739at7399	Mar	Lep
4747at7399	Lep+Mar	Mar
4761at7399	Other	Lep+Mar
476at7399	Lep+Mar	Lep+Mar
4773at7399	Lep+Mar	Lep+Mar
4775at7399	Other	Lep
4792at7399	Lep	Lep+Mar
4803at7399	Lep+Mar	Mar
4808at7399	Lep+Mar	Lep+Mar
4813at7399	Mar	Lep+Mar
4824at7399	Lep	Lep
4854at7399	Lep	Mar
4864at7399	Mar	Lep
4865at7399	Other	Mar
4867at7399	Other	Lep+Mar
4868at7399	Lep+Mar	Lep+Mar
486at7399	Mar	Mar
4875at7399	Other	Lep+Mar
4890at7399	Mar	Mar
4899at7399	Lep+Mar	Lep+Mar
4900at7399	Lep+Mar	Lep+Mar
4903at7399	Lep	Lep
4907at7399	Lep+Mar	Lep+Mar
4912at7399	Lep	Lep
4917at7399	Mar	Mar
4936at7399	Mar	Mar
4943at7399	Mar	Mar
4953at7399	Mar	Mar
4968at7399	Other	Mar
4976at7399	Mar	Mar
497at7399	Lep+Mar	Lep+Mar
4984at7399	Mar	Lep
5026at7399	Lep+Mar	Lep+Mar
502at7399	Lep+Mar	Lep+Mar
5034at7399	Lep	Lep
504at7399	Lep+Mar	Lep+Mar
5057at7399	Mar	Mar
5066at7399	Lep+Mar	Lep+Mar
5071at7399	Lep	Lep
5077at7399	Lep+Mar	Lep+Mar
5096at7399	Lep+Mar	Lep+Mar
5101at7399	Lep	Lep
511at7399	Lep+Mar	Mar
5123at7399	Lep+Mar	Lep+Mar
5145at7399	Lep+Mar	Lep+Mar
5172at7399	Lep+Mar	Lep+Mar
5174at7399	Lep	Lep
5179at7399	Lep+Mar	Mar
5191at7399	Lep	Lep
5192at7399	Mar	Mar
5198at7399	Lep+Mar	Mar
5201at7399	Lep+Mar	Lep+Mar
5218at7399	Lep	Mar
5221at7399	Lep+Mar	Lep
5241at7399	Mar	Mar
5256at7399	Other	Lep+Mar
5262at7399	Mar	Mar
5266at7399	Lep	Lep
5267at7399	Lep	Mar
5290at7399	Mar	Mar
5291at7399	Lep+Mar	Lep+Mar
5298at7399	Lep+Mar	Mar
5322at7399	Other	Lep
5329at7399	Lep	Lep
5336at7399	Lep+Mar	Lep+Mar
534at7399	Mar	Lep+Mar
5376at7399	Lep+Mar	Lep+Mar
5396at7399	Lep	Lep
5404at7399	Other	Lep+Mar
5408at7399	Lep	Lep
5414at7399	Mar	Mar
5434at7399	Mar	Lep+Mar
5446at7399	Lep	Lep
5448at7399	Mar	Mar
5462at7399	Lep	Lep
5474at7399	Lep+Mar	Lep
5485at7399	Other	Lep+Mar
5492at7399	Lep	Lep+Mar
5506at7399	Mar	Lep
5511at7399	Lep+Mar	Lep+Mar
5517at7399	Mar	Lep+Mar
5521at7399	Mar	Mar
552at7399	Lep+Mar	Lep+Mar
5545at7399	Lep+Mar	Lep+Mar
5553at7399	Lep+Mar	Lep+Mar
5571at7399	Lep	Mar
5576at7399	Mar	Lep
5589at7399	Mar	Lep+Mar
5600at7399	Lep+Mar	Mar
5608at7399	Lep	Lep
5626at7399	Lep+Mar	Lep
5641at7399	Mar	Lep+Mar
5642at7399	Lep+Mar	Lep+Mar
5643at7399	Lep	Lep+Mar
5688at7399	Lep+Mar	Mar
5695at7399	Lep	Lep
569at7399	Lep+Mar	Lep+Mar
5710at7399	Lep	Lep
5711at7399	Lep+Mar	Lep
5721at7399	Lep+Mar	Lep+Mar
5730at7399	Lep	Lep
5739at7399	Mar	Mar
5754at7399	Mar	Lep+Mar
5818at7399	Lep+Mar	Mar
5829at7399	Lep	Lep
5849at7399	Lep+Mar	Lep+Mar
5854at7399	Mar	Mar
5895at7399	Mar	Mar
5916at7399	Lep+Mar	Lep+Mar
5923at7399	Lep+Mar	Lep+Mar
5928at7399	Lep	Lep
5949at7399	Lep+Mar	Lep+Mar
5955at7399	Lep+Mar	Lep+Mar
5962at7399	Lep+Mar	Lep+Mar
5981at7399	Lep+Mar	Lep+Mar
5988at7399	Mar	Lep+Mar
598at7399	Lep+Mar	Lep+Mar
6005at7399	Mar	Lep+Mar
6007at7399	Mar	Lep
6016at7399	Other	Lep
601at7399	Lep	Lep
605at7399	Lep	Lep
6063at7399	Lep+Mar	Lep+Mar
6070at7399	Lep	Lep
6083at7399	Lep	Lep
6088at7399	Lep	Mar
6095at7399	Mar	Mar
6105at7399	Lep+Mar	Mar
6113at7399	Lep	Lep
6117at7399	Mar	Lep+Mar
6122at7399	Mar	Mar
6147at7399	Lep+Mar	Lep+Mar
6150at7399	Mar	Mar
6152at7399	Lep	Mar
6159at7399	Lep+Mar	Lep+Mar
6170at7399	Lep	Lep
6175at7399	Mar	Mar
6182at7399	Lep+Mar	Lep+Mar
6183at7399	Mar	Mar
6199at7399	Lep	Lep
61at7399	Lep	Lep
6208at7399	Mar	Mar
6222at7399	Lep+Mar	Lep+Mar
6225at7399	Lep+Mar	Mar
6236at7399	Lep	Lep+Mar
6239at7399	Lep+Mar	Lep+Mar
6259at7399	Other	Mar
6267at7399	Mar	Mar
6272at7399	Lep+Mar	Lep+Mar
6273at7399	Other	Mar
6280at7399	Mar	Mar
6288at7399	Lep+Mar	Lep
6291at7399	Lep	Mar
6297at7399	Lep+Mar	Lep+Mar
6312at7399	Lep+Mar	Lep
6318at7399	Lep	Mar
6334at7399	Lep+Mar	Lep+Mar
6351at7399	Lep	Lep
6352at7399	Lep+Mar	Lep+Mar
635at7399	Other	Lep+Mar
6362at7399	Lep+Mar	Lep+Mar
6413at7399	Mar	Mar
6438at7399	Lep+Mar	Lep+Mar
6440at7399	Lep+Mar	Lep+Mar
6448at7399	Other	Lep+Mar
6458at7399	Lep+Mar	Mar
6470at7399	Lep	Mar
6477at7399	Lep+Mar	Lep+Mar
6499at7399	Lep+Mar	Lep+Mar
6508at7399	Lep	Lep
6523at7399	Lep	Lep
6544at7399	Mar	Mar
6587at7399	Lep+Mar	Lep+Mar
6595at7399	Lep	Lep+Mar
6604at7399	Lep	Lep+Mar
6606at7399	Lep+Mar	Lep+Mar
6617at7399	Mar	Mar
6627at7399	Lep	Lep
6641at7399	Lep+Mar	Lep+Mar
6658at7399	Lep	Lep
665at7399	Lep	Lep
6696at7399	Lep	Lep
6708at7399	Lep+Mar	Lep+Mar
670at7399	Lep+Mar	Lep+Mar
6740at7399	Lep+Mar	Lep
6741at7399	Lep	Lep
674at7399	Lep+Mar	Lep+Mar
6783at7399	Lep+Mar	Lep+Mar
683at7399	Lep	Mar
684at7399	Lep+Mar	Lep
6870at7399	Mar	Lep+Mar
6888at7399	Lep	Lep
6897at7399	Lep	Lep
6899at7399	Mar	Lep
6906at7399	Lep+Mar	Lep+Mar
6935at7399	Lep+Mar	Lep+Mar
6944at7399	Lep	Lep
6947at7399	Lep+Mar	Lep+Mar
6961at7399	Lep+Mar	Lep+Mar
6964at7399	Lep+Mar	Lep+Mar
6971at7399	Lep	Lep
6974at7399	Mar	Mar
6994at7399	Lep	Mar
699at7399	Mar	Mar
7005at7399	Other	Lep
700at7399	Mar	Mar
702at7399	Other	Lep+Mar
7030at7399	Mar	Lep+Mar
7031at7399	Lep	Lep
7033at7399	Other	Lep+Mar
7037at7399	Lep	Lep
7042at7399	Lep+Mar	Lep+Mar
7057at7399	Mar	Mar
705at7399	Lep	Lep
7089at7399	Mar	Mar
7103at7399	Mar	Mar
7116at7399	Lep+Mar	Lep+Mar
711at7399	Lep	Lep
7125at7399	Lep	Lep
7126at7399	Mar	Mar
7155at7399	Lep+Mar	Lep+Mar
7170at7399	Lep+Mar	Lep+Mar
7184at7399	Lep+Mar	Lep
7198at7399	Lep	Lep
7214at7399	Lep+Mar	Lep+Mar
7229at7399	Lep+Mar	Lep+Mar
7256at7399	Other	Mar
7261at7399	Mar	Mar
7265at7399	Lep+Mar	Lep+Mar
7278at7399	Other	Lep
7288at7399	Lep	Lep
728at7399	Lep+Mar	Lep+Mar
7307at7399	Lep+Mar	Lep+Mar
7313at7399	Lep+Mar	Lep+Mar
7314at7399	Lep	Lep
7321at7399	Lep+Mar	Lep+Mar
7326at7399	Mar	Mar
7380at7399	Lep+Mar	Lep+Mar
7382at7399	Lep+Mar	Lep+Mar
7383at7399	Lep	Lep
7384at7399	Mar	Mar
7388at7399	Lep	Lep
7391at7399	Lep+Mar	Lep+Mar
7393at7399	Lep+Mar	Lep+Mar
739at7399	Lep+Mar	Lep+Mar
740at7399	Lep	Lep
7426at7399	Mar	Lep+Mar
7432at7399	Lep+Mar	Lep+Mar
7435at7399	Lep+Mar	Lep+Mar
7440at7399	Mar	Mar
7478at7399	Other	Lep
7482at7399	Lep+Mar	Lep
7513at7399	Mar	Lep
751at7399	Lep+Mar	Lep+Mar
7540at7399	Lep+Mar	Lep+Mar
7542at7399	Lep	Mar
7554at7399	Lep	Lep+Mar
7580at7399	Mar	Mar
759at7399	Lep+Mar	Lep+Mar
7614at7399	Other	Mar
7619at7399	Lep+Mar	Lep+Mar
7626at7399	Lep	Lep
7654at7399	Mar	Lep+Mar
7675at7399	Mar	Mar
7688at7399	Lep	Lep
7696at7399	Lep+Mar	Lep+Mar
7722at7399	Lep+Mar	Lep+Mar
7728at7399	Mar	Mar
7729at7399	Lep	Lep
773at7399	Lep+Mar	Lep+Mar
775at7399	Lep+Mar	Lep+Mar
7778at7399	Mar	Mar
7779at7399	Lep+Mar	Lep+Mar
7784at7399	Lep+Mar	Lep+Mar
7819at7399	Lep+Mar	Mar
7821at7399	Lep	Lep+Mar
7822at7399	Lep	Lep
7832at7399	Lep+Mar	Lep+Mar
7839at7399	Other	Lep
7844at7399	Mar	Mar
7862at7399	Mar	Lep+Mar
7876at7399	Lep	Lep
7891at7399	Lep+Mar	Mar
78at7399	Lep+Mar	Lep+Mar
7901at7399	Lep+Mar	Lep+Mar
7908at7399	Mar	Mar
7921at7399	Lep	Lep
793at7399	Lep	Lep
7955at7399	Other	Mar
7962at7399	Lep	Lep
7980at7399	Other	Mar
7994at7399	Lep	Lep
7998at7399	Mar	Mar
8039at7399	Lep+Mar	Lep+Mar
8060at7399	Lep+Mar	Lep
8061at7399	Lep+Mar	Lep+Mar
8079at7399	Lep	Lep+Mar
8113at7399	Mar	Mar
8115at7399	Lep	Lep
8126at7399	Lep	Lep
8134at7399	Lep+Mar	Mar
8135at7399	Mar	Mar
8151at7399	Lep+Mar	Lep+Mar
8152at7399	Mar	Mar
8157at7399	Lep+Mar	Lep+Mar
8161at7399	Lep+Mar	Lep+Mar
8167at7399	Mar	Mar
8207at7399	Lep+Mar	Lep+Mar
8233at7399	Mar	Mar
8246at7399	Lep+Mar	Lep+Mar
826at7399	Lep+Mar	Lep+Mar
8276at7399	Lep	Lep
8291at7399	Mar	Mar
8296at7399	Lep+Mar	Lep+Mar
82at7399	Lep	Lep
832at7399	Mar	Lep+Mar
8355at7399	Lep	Lep
8357at7399	Lep+Mar	Lep+Mar
8373at7399	Lep	Lep
8379at7399	Lep+Mar	Lep+Mar
8380at7399	Lep	Mar
8388at7399	Lep	Lep
8392at7399	Lep+Mar	Lep
840at7399	Mar	Lep
8424at7399	Lep	Lep
8434at7399	Mar	Mar
8482at7399	Lep	Lep
848at7399	Lep+Mar	Lep+Mar
850at7399	Lep+Mar	Lep
8511at7399	Lep+Mar	Lep+Mar
8517at7399	Mar	Mar
8534at7399	Other	Lep
8558at7399	Lep	Lep+Mar
855at7399	Lep	Mar
8561at7399	Mar	Mar
8566at7399	Mar	Lep
8575at7399	Mar	Mar
85at7399	Lep	Mar
8602at7399	Lep	Lep
8615at7399	Lep	Lep+Mar
8621at7399	Lep+Mar	Lep+Mar
863at7399	Mar	Mar
864at7399	Lep+Mar	Lep+Mar
8652at7399	Lep+Mar	Lep+Mar
8656at7399	Lep+Mar	Lep+Mar
8657at7399	Mar	Lep+Mar
8659at7399	Lep+Mar	Lep+Mar
8665at7399	Lep	Lep
8672at7399	Mar	Mar
8673at7399	Lep	Mar
867at7399	Lep	Lep+Mar
8687at7399	Mar	Mar
8688at7399	Mar	Mar
86at7399	Lep	Lep
870at7399	Lep+Mar	Lep+Mar
8729at7399	Other	Mar
8731at7399	Lep	Lep+Mar
874at7399	Lep+Mar	Lep+Mar
8753at7399	Lep+Mar	Lep+Mar
8772at7399	Lep	Lep
8773at7399	Lep	Lep
877at7399	Mar	Lep
8789at7399	Lep+Mar	Mar
8794at7399	Lep+Mar	Lep+Mar
8827at7399	Lep	Lep
882at7399	Lep+Mar	Mar
8833at7399	Lep+Mar	Lep
8851at7399	Lep+Mar	Lep+Mar
8864at7399	Other	Lep+Mar
8870at7399	Lep+Mar	Lep
8877at7399	Lep+Mar	Lep
88at7399	Lep+Mar	Lep
8906at7399	Lep	Lep
8911at7399	Lep+Mar	Lep+Mar
8930at7399	Lep	Lep
893at7399	Lep+Mar	Lep+Mar
8946at7399	Lep	Lep
8949at7399	Lep+Mar	Lep+Mar
8955at7399	Other	Lep+Mar
8957at7399	Lep+Mar	Lep
8991at7399	Lep+Mar	Lep+Mar
8997at7399	Mar	Mar
9023at7399	Lep+Mar	Lep
9071at7399	Lep	Lep
9081at7399	Lep	Lep
908at7399	Lep+Mar	Mar
9091at7399	Lep	Lep
916at7399	Lep	Lep
9178at7399	Lep+Mar	Lep
9220at7399	Lep+Mar	Lep+Mar
9229at7399	Lep	Lep
9247at7399	Other	Lep
9252at7399	Lep+Mar	Mar
9264at7399	Lep+Mar	Lep+Mar
9275at7399	Lep	Lep
9295at7399	Lep	Lep+Mar
9298at7399	Mar	Mar
9299at7399	Lep	Lep
9300at7399	Lep+Mar	Lep
9320at7399	Lep	Lep
934at7399	Lep	Lep
937at7399	Lep+Mar	Lep+Mar
9445at7399	Lep	Lep
9458at7399	Other	Lep+Mar
945at7399	Lep	Lep
9470at7399	Lep+Mar	Lep
9483at7399	Other	Mar
9488at7399	Lep	Mar
9494at7399	Other	Mar
9495at7399	Mar	Mar
9497at7399	Lep+Mar	Lep+Mar
9511at7399	Other	Mar
9523at7399	Lep+Mar	Lep+Mar
9529at7399	Lep+Mar	Lep
9547at7399	Mar	Mar
9570at7399	Lep+Mar	Lep
9613at7399	Mar	Mar
9660at7399	Lep+Mar	Lep+Mar
9669at7399	Mar	Mar
9671at7399	Lep	Lep
9677at7399	Mar	Mar
9681at7399	Lep+Mar	Lep+Mar
9718at7399	Lep+Mar	Lep+Mar
9737at7399	Lep+Mar	Lep+Mar
9743at7399	Mar	Mar
9744at7399	Lep+Mar	Lep
9784at7399	Lep	Lep
9813at7399	Lep+Mar	Lep+Mar
9841at7399	Lep	Lep
9844at7399	Other	Mar
9861at7399	Mar	Lep
9863at7399	Other	Lep
9883at7399	Lep+Mar	Lep+Mar
988at7399	Other	Lep+Mar
9891at7399	Lep	Lep
9898at7399	Lep+Mar	Lep
989at7399	Lep	Lep
9950at7399	Lep+Mar	Lep
9953at7399	Lep+Mar	Lep
9968at7399	Lep+Mar	Lep+Mar
9984at7399	Lep	Lep
9987at7399	Other	Lep
9997at7399	Lep+Mar	Mar

## Sheet: TS3. AU Test (individual genes)
Pass and prefer	Gene Name	AU Test (p-value)
		Lep+Mar	Lep	Mar
	15at7399	0.7	0.402	0.109
	32at7399	0.881	0.213	0.063
Lep	61at7399	0.037	0.977	0.012
Lep+Mar	78at7399	0.976	0.03	0.004
Lep	82at7399	0.005	0.99	0.016
	85at7399	0.464	0.624	0.329
	86at7399	0.408	0.67	0.039
	88at7399	0.762	0.276	0.022
	102at7399	0.426	0.652	0.057
	104at7399	0.877	0.124	0.125
	118at7399	0.92	0.069	0.128
	123at7399	0.211	0.835	0.042
	131at7399	0.455	0.65	0.25
	148at7399	0.933	0.069	0.067
	152at7399	0.511	0.158	0.613
	159at7399	0.899	0.101	0.102
	178at7399	0.426	0.476	0.551
	191at7399	0.345	0.044	0.734
	219at7399	0.882	0.171	0.045
	222at7399	0.009	0.57	0.484
	239at7399	0.402	0.664	0.335
	241at7399	0.078	0.95	0.075
Lep	249at7399	0.035	0.976	0.005
	251at7399	0.909	0.049	0.138
	255at7399	0.183	0.889	0.108
	261at7399	0.937	0.022	0.094
	268at7399	0.916	0.118	0.138
	282at7399	0.621	0.522	0.166
	285at7399	0.823	0.263	0.074
	290at7399	0.03	0.635	0.475
	292at7399	0.543	0.511	0.388
	297at7399	0.862	0.076	0.307
	301at7399	0.88	0.065	0.193
Lep+Mar	302at7399	0.977	0.023	0.023
	321at7399	0.837	0.165	0.166
	341at7399	0.147	0.24	0.844
Lep	342at7399	0.035	0.965	0.035
	343at7399	0.771	0.301	0.225
	346at7399	0.761	0.031	0.771
	359at7399	0.478	0.561	0.407
	376at7399	0.898	0.104	0.024
	393at7399	0.242	0.4	0.715
	404at7399	0.95	0.032	0.088
	412at7399	0.935	0.011	0.129
	415at7399	0.66	0.441	0.157
	416at7399	0.302	0.787	0.197
	417at7399	0.304	0.584	0.519
	420at7399	0.101	0.417	0.705
	425at7399	0.186	0.859	0.18
	426at7399	0.778	0.128	0.374
	446at7399	0.623	0.248	0.542
	453at7399	0.373	0.75	0.17
	455at7399	0.06	0.059	0.943
	462at7399	0.473	0.593	0.039
	468at7399	0.712	0.414	0.188
	470at7399	0.922	0.078	0.079
	476at7399	0.67	0.451	0.086
	486at7399	0.487	0.067	0.603
	497at7399	0.853	0.13	0.23
	502at7399	0.641	0.471	0.241
	504at7399	0.882	0.187	0.098
	511at7399	0.375	0.593	0.471
	534at7399	0.418	0.163	0.699
	552at7399	0.672	0.115	0.615
	569at7399	0.892	0.171	0.095
	598at7399	0.73	0.089	0.468
	601at7399	0.031	0.835	0.215
	605at7399	0.244	0.745	0.41
	635at7399	0.838	0.231	0.163
	665at7399	0.177	0.836	0.248
	670at7399	0.868	0.214	0.096
	674at7399	0.896	0.042	0.471
	683at7399	0.187	0.781	0.325
	684at7399	0.549	0.162	0.578
	699at7399	0.185	0.372	0.748
	700at7399	0.165	0.443	0.688
	702at7399	0.716	0.287	0.286
	705at7399	0.014	0.938	0.096
	711at7399	0.32	0.7	0.324
	728at7399	0.588	0.231	0.563
	739at7399	0.793	0.199	0.299
	740at7399	0.42	0.544	0.491
	751at7399	0.728	0.363	0.07
	759at7399	0.793	0.293	0.064
	773at7399	0.748	0.285	0.004
	775at7399	0.787	0.143	0.328
	793at7399	0.661	0.656	0.098
	826at7399	0.566	0.488	0.012
	832at7399	0.691	0.043	0.505
	840at7399	0.317	0.499	0.589
Lep+Mar	848at7399	0.965	0.035	0.035
	850at7399	0.133	0.133	0.869
	855at7399	0.108	0.42	0.676
	863at7399	0.483	0.113	0.647
	864at7399	0.597	0.447	0.013
	867at7399	0.592	0.571	0.03
	870at7399	0.833	0.057	0.263
	874at7399	0.877	0.127	0.127
	877at7399	0.192	0.487	0.653
	882at7399	0.528	0.078	0.625
	893at7399	0.888	0.14	0.151
	908at7399	0.639	0.072	0.46
	916at7399	0.109	0.894	0.169
	934at7399	0.504	0.587	0.091
	937at7399	0.732	0.367	0.084
	945at7399	0.432	0.603	0.408
	988at7399	0.543	0.426	0.51
	989at7399	0.193	0.584	0.566
	1004at7399	0.95	0.095	0.052
	1010at7399	0.87	0.126	0.229
	1012at7399	0.168	0.872	0.169
	1022at7399	0.607	0.482	0.05
	1078at7399	0.346	0.617	0.468
	1087at7399	0.41	0.72	0.051
	1089at7399	0.199	0.867	0.184
	1096at7399	0.577	0.537	0.159
	1115at7399	0.092	0.093	0.908
	1119at7399	0.968	0.057	0.064
	1144at7399	0.584	0.546	0.11
	1147at7399	0.775	0.129	0.315
	1154at7399	0.684	0.021	0.379
Mar	1158at7399	0.031	0.018	0.97
	1163at7399	0.448	0.711	0.074
	1164at7399	0.756	0.319	0.261
Lep+Mar	1167at7399	0.979	0.005	0.034
	1172at7399	0.713	0.384	0.179
	1190at7399	0.359	0.746	0.145
	1193at7399	0.603	0.299	0.503
	1195at7399	0.25	0.253	0.751
	1242at7399	0.402	0.607	0.422
	1259at7399	0.923	0.07	0.266
	1261at7399	0.88	0.159	0.027
	1274at7399	0.423	0.712	0.017
	1275at7399	0.915	0.12	0.115
	1279at7399	0.019	0.845	0.211
	1283at7399	0.244	0.395	0.713
	1287at7399	0.568	0.311	0.527
	1288at7399	0.625	0.578	0.506
Lep+Mar	1290at7399	0.97	0.045	0.021
Lep	1294at7399	0.049	0.969	0.024
	1296at7399	0.225	0.839	0.148
	1297at7399	0.378	0.075	0.724
	1298at7399	0.15	0.697	0.413
	1299at7399	0.556	0.533	0.042
	1303at7399	0.117	0.298	0.779
	1307at7399	0.112	0.889	0.112
	1318at7399	0.067	0.696	0.394
	1330at7399	0.517	0.338	0.579
	1331at7399	0.774	0.227	0.228
	1335at7399	0.913	0.087	0.087
	1343at7399	0.797	0.204	0.205
	1348at7399	0.615	0.28	0.507
	1355at7399	0.397	0.623	0.416
	1373at7399	0.204	0.869	0.149
	1376at7399	0.826	0.099	0.265
	1378at7399	0.822	0.242	0.033
	1393at7399	0.676	0.133	0.452
	1404at7399	0.491	0.493	0.55
	1419at7399	0.863	0.23	0.102
	1438at7399	0.457	0.638	0.089
	1440at7399	0.648	0.548	0.061
	1444at7399	0.318	0.777	0.067
	1457at7399	0.034	0.889	0.17
	1459at7399	0.899	0.082	0.157
	1467at7399	0.529	0.511	0.362
	1469at7399	0.715	0.22	0.389
	1475at7399	0.895	0.092	0.174
	1494at7399	0.605	0.483	0.093
	1508at7399	0.55	0.357	0.527
	1515at7399	0.882	0.152	0.166
	1525at7399	0.058	0.346	0.75
	1529at7399	0.494	0.607	0.278
	1530at7399	0.131	0.237	0.857
	1534at7399	0.916	0.153	0.067
	1544at7399	0.844	0.22	0.096
	1574at7399	0.138	0.924	0.078
	1575at7399	0.174	0.694	0.437
	1590at7399	0.404	0.71	0.128
	1602at7399	0.704	0.232	0.406
	1616at7399	0.49	0.645	0.082
	1640at7399	0.437	0.438	0.568
	1646at7399	0.116	0.635	0.474
	1659at7399	0.615	0.26	0.521
	1664at7399	0.328	0.636	0.448
	1688at7399	0.357	0.759	0.162
	1689at7399	0.814	0.19	0.189
	1695at7399	0.16	0.853	0.162
	1701at7399	0.507	0.152	0.654
	1702at7399	0.571	0.317	0.538
	1709at7399	0.856	0.212	0.138
	1720at7399	0.026	0.765	0.407
	1722at7399	0.558	0.357	0.507
	1733at7399	0.845	0.48	0.036
	1757at7399	0.923	0.103	0.117
	1763at7399	0.129	0.919	0.069
	1768at7399	0.716	0.299	0
	1794at7399	0.883	0.115	0.165
	1798at7399	0.591	0.131	0.573
	1803at7399	0.706	0.298	0.297
	1808at7399	0.208	0.174	0.858
	1812at7399	0.674	0.443	0.091
	1824at7399	0.419	0.588	0.419
	1828at7399	0.902	0.133	0.16
	1831at7399	0.585	0.013	0.444
	1836at7399	0.101	0.1	0.901
	1841at7399	0.163	0.879	0.03
	1846at7399	0.784	0.1	0.405
	1854at7399	0.883	0.118	0.119
	1862at7399	0.1	0.9	0.101
	1868at7399	0.614	0.503	0.073
	1883at7399	0.896	0.135	0.013
	1890at7399	0.058	0.138	0.917
	1891at7399	0.918	0.084	0.084
	1895at7399	0.151	0.903	0.049
	1898at7399	0.041	0.737	0.358
	1899at7399	0.253	0.255	0.748
	1903at7399	0.17	0.831	0.059
	1913at7399	0.762	0.307	0.034
	1926at7399	0.662	0.534	0.034
	1931at7399	0.328	0.145	0.78
	1939at7399	0.081	0.324	0.757
	1978at7399	0.686	0.426	0.29
	1995at7399	0.438	0.12	0.704
	2007at7399	0.172	0.522	0.6
Mar	2016at7399	0.023	0.028	0.985
	2024at7399	0.919	0.018	0.101
	2038at7399	0.226	0.442	0.678
	2079at7399	0.069	0.931	0.069
	2098at7399	0.724	0.325	0.32
	2111at7399	0.213	0.79	0.29
	2119at7399	0.87	0.132	0.133
	2142at7399	0.302	0.458	0.638
	2157at7399	0.104	0.104	0.898
	2164at7399	0.758	0.172	0.357
	2165at7399	0.398	0.651	0.364
Lep	2173at7399	0.012	0.993	0.006
	2197at7399	0.629	0.376	0.38
	2248at7399	0.783	0.331	0.154
	2256at7399	0.251	0.836	0.048
	2259at7399	0.459	0.235	0.645
	2262at7399	0.72	0.284	0.282
	2267at7399	0.544	0.622	0.186
	2274at7399	0.569	0.055	0.548
	2276at7399	0.539	0.118	0.598
	2277at7399	0.092	0.353	0.736
	2294at7399	0.337	0.549	0.549
	2299at7399	0.143	0.303	0.824
	2324at7399	0.333	0.667	0.332
	2336at7399	0.062	0.94	0.062
	2345at7399	0.127	0.866	0.261
	2353at7399	0.778	0.124	0.357
	2374at7399	0.213	0.347	0.754
	2377at7399	0.753	0.18	0.353
	2387at7399	0.618	0.418	0.396
	2388at7399	0.613	0.467	0.031
	2408at7399	0.029	0.922	0.156
	2412at7399	0.107	0.624	0.538
	2414at7399	0.734	0.371	0.1
	2424at7399	0.379	0.424	0.638
Lep+Mar	2428at7399	0.978	0.022	0.022
	2444at7399	0.503	0.075	0.721
	2453at7399	0.119	0.678	0.451
	2458at7399	0.23	0.859	0.205
	2460at7399	0.841	0.095	0.247
	2474at7399	0.793	0.165	0.307
	2484at7399	0.18	0.505	0.686
Lep	2489at7399	0.043	0.958	0.042
	2491at7399	0.254	0.804	0.232
	2499at7399	0.743	0.321	0.03
	2525at7399	0.077	0.422	0.758
	2536at7399	0.932	0.111	0.044
	2543at7399	0.148	0.908	0.043
	2549at7399	0.191	0.628	0.5
	2554at7399	0.171	0.17	0.832
	2555at7399	0.115	0.769	0.439
	2556at7399	0.807	0.128	0.348
	2571at7399	0.21	0.723	0.397
	2572at7399	0.184	0.597	0.577
	2573at7399	0.243	0.129	0.844
	2574at7399	0.579	0.28	0.677
	2582at7399	0.183	0.382	0.716
Lep	2587at7399	0.036	0.964	0.036
	2588at7399	0.176	0.896	0.155
	2593at7399	0.865	0.138	0.138
	2607at7399	0.143	0.42	0.712
	2619at7399	0.154	0.848	0.152
	2623at7399	0.288	0.789	0.198
	2624at7399	0.465	0.698	0.18
	2626at7399	0.578	0.388	0.483
	2629at7399	0.712	0.389	0.232
	2630at7399	0.634	0.208	0.489
	2644at7399	0.565	0.121	0.583
	2646at7399	0.489	0.287	0.569
	2649at7399	0.82	0.075	0.384
	2655at7399	0.004	0.738	0.29
	2660at7399	0.153	0.787	0.341
	2668at7399	0.076	0.857	0.234
	2676at7399	0.342	0.19	0.761
	2678at7399	0.838	0.166	0.167
	2682at7399	0.71	0.334	0.334
	2693at7399	0.468	0.513	0.478
	2694at7399	0.076	0.951	0.016
	2702at7399	0.396	0.186	0.73
	2717at7399	0.093	0.026	0.953
	2779at7399	0.147	0.84	0.258
	2780at7399	0.064	0.757	0.344
	2791at7399	0.654	0.49	0.164
	2826at7399	0.208	0.207	0.795
	2848at7399	0.358	0.506	0.578
	2858at7399	0.804	0.098	0.276
	2870at7399	0.959	0.067	0.02
	2892at7399	0.537	0.19	0.597
	2900at7399	0.734	0.397	0.047
	2908at7399	0.331	0.525	0.571
	2916at7399	0.495	0.62	0.243
	2922at7399	0.809	0.197	0.2
	2940at7399	0.843	0.162	0.163
	2949at7399	0.924	0.077	0.078
	2957at7399	0.753	0.252	0.252
	2976at7399	0.846	0.233	0.103
	2978at7399	0.175	0.866	0.038
	2980at7399	0.814	0.187	0.187
	2983at7399	0.742	0.185	0.372
	2987at7399	0.307	0.783	0.019
	2988at7399	0.478	0.509	0.472
	2996at7399	0.808	0.269	0.061
	3028at7399	0.22	0.838	0.044
	3032at7399	0.845	0.158	0.159
	3043at7399	0.139	0.863	0.139
	3065at7399	0.633	0.255	0.472
	3071at7399	0.768	0.349	0.11
	3085at7399	0.495	0.249	0.67
	3090at7399	0.354	0.132	0.769
	3123at7399	0.657	0.433	0.266
	3128at7399	0.826	0.079	0.299
	3132at7399	0.446	0.678	0.269
	3157at7399	0.394	0.686	0.306
	3166at7399	0.1	0.1	0.901
	3170at7399	0.229	0.229	0.772
	3174at7399	0.402	0.727	0.248
	3177at7399	0.102	0.931	0.087
	3179at7399	0.48	0.64	0.277
	3186at7399	0.53	0.543	0.369
	3216at7399	0.192	0.81	0.195
	3223at7399	0.761	0.05	0.351
	3225at7399	0.044	0.36	0.759
	3237at7399	0.229	0.808	0.013
	3258at7399	0.6	0.086	0.6
	3272at7399	0.832	0.105	0.269
	3304at7399	0.805	0.262	0.059
	3305at7399	0.542	0.543	0.329
	3306at7399	0.209	0.744	0.391
	3311at7399	0.172	0.168	0.841
	3356at7399	0.187	0.814	0.19
	3362at7399	0.405	0.479	0.564
	3375at7399	0.732	0.273	0.27
	3390at7399	0.186	0.817	0.187
	3402at7399	0.289	0.844	0.039
	3414at7399	0.185	0.827	0.187
	3441at7399	0.546	0.58	0.204
	3449at7399	0.839	0.164	0.164
	3453at7399	0.546	0.42	0.48
	3467at7399	0.314	0.765	0.267
	3504at7399	0.725	0.062	0.351
	3509at7399	0.764	0.332	0.186
	3516at7399	0.301	0.413	0.678
	3531at7399	0.343	0.066	0.753
	3537at7399	0.95	0.007	0.089
	3538at7399	0.556	0.386	0.503
	3546at7399	0.225	0.824	0.26
	3551at7399	0.241	0.191	0.835
	3553at7399	0.914	0.118	0.129
	3562at7399	0.918	0.09	0.089
	3579at7399	0.03	0.818	0.276
	3602at7399	0.424	0.629	0.034
	3612at7399	0.129	0.128	0.873
	3617at7399	0.309	0.546	0.585
	3624at7399	0.787	0.296	0.125
	3643at7399	0.159	0.884	0.023
	3651at7399	0.071	0.93	0.072
	3669at7399	0.072	0.062	0.948
	3670at7399	0.375	0.705	0.071
	3674at7399	0.24	0.765	0.239
	3678at7399	0.309	0.818	0.03
	3682at7399	0.161	0.88	0.162
	3692at7399	0.11	0.279	0.808
	3698at7399	0.445	0.339	0.629
	3712at7399	0.216	0.854	0.071
	3713at7399	0.67	0.395	0.333
	3733at7399	0.042	0.516	0.627
	3742at7399	0.483	0.533	0.479
	3750at7399	0.133	0.894	0.016
	3756at7399	0.205	0.702	0.427
	3763at7399	0.188	0.188	0.813
	3767at7399	0.838	0.086	0.273
	3773at7399	0.862	0.013	0.235
	3777at7399	0.777	0.479	0.093
	3804at7399	0.163	0.871	0.167
	3829at7399	0.292	0.731	0.335
	3838at7399	0.623	0.109	0.534
	3839at7399	0.154	0.914	0.009
	3845at7399	0.029	0.71	0.478
	3873at7399	0.242	0.826	0.013
	3879at7399	0.871	0.131	0.13
	3883at7399	0.89	0.179	0.03
	3894at7399	0.92	0.08	0.082
	3899at7399	0.296	0.367	0.712
	3902at7399	0.186	0.327	0.765
	3952at7399	0.752	0.325	0.256
	3955at7399	0.243	0.652	0.468
	3966at7399	0.645	0.368	0.37
	3974at7399	0.278	0.775	0.007
	3978at7399	0.317	0.421	0.665
	3984at7399	0.055	0.909	0.147
	3995at7399	0.329	0.761	0.073
	4011at7399	0.133	0.312	0.798
	4026at7399	0.836	0.255	0.145
	4039at7399	0.253	0.443	0.674
	4079at7399	0.889	0.133	0.154
	4087at7399	0.913	0.087	0.086
	4095at7399	0.786	0.217	0.216
	4104at7399	0.492	0.041	0.636
	4105at7399	0.495	0.069	0.749
	4109at7399	0.119	0.524	0.596
	4114at7399	0.112	0.837	0.338
	4120at7399	0.747	0.42	0.038
	4155at7399	0.842	0.04	0.355
	4176at7399	0.107	0.392	0.812
	4192at7399	0.628	0.043	0.431
	4198at7399	0.16	0.865	0.004
	4199at7399	0.876	0.071	0.195
	4210at7399	0.409	0.669	0.325
	4233at7399	0.768	0.343	0.158
	4238at7399	0.575	0.509	0.309
	4268at7399	0.677	0.078	0.452
	4269at7399	0.773	0.322	0.203
	4279at7399	0.038	0.533	0.559
	4318at7399	0.378	0.166	0.747
	4325at7399	0.867	0.214	0.132
	4329at7399	0.515	0.608	0.07
	4331at7399	0.296	0.799	0.188
	4334at7399	0.559	0.128	0.501
	4336at7399	0.898	0.118	0.124
	4340at7399	0.38	0.048	0.715
	4341at7399	0.338	0.765	0.114
	4345at7399	0.324	0.377	0.695
	4353at7399	0.042	0.262	0.816
	4383at7399	0.082	0.925	0.084
	4412at7399	0.586	0.445	0.415
	4428at7399	0.854	0.165	0.203
	4441at7399	0.834	0.109	0.383
	4443at7399	0.312	0.081	0.764
	4484at7399	0.821	0.332	0.075
	4490at7399	0.198	0.666	0.504
	4539at7399	0.23	0.798	0.239
	4540at7399	0.69	0.221	0.566
	4554at7399	0.453	0.438	0.56
	4591at7399	0.771	0.244	0.243
	4601at7399	0.149	0.738	0.471
	4634at7399	0.115	0.725	0.593
	4657at7399	0.339	0.552	0.531
	4659at7399	0.049	0.948	0.087
	4708at7399	0.631	0.44	0.341
	4718at7399	0.929	0.135	0.102
	4736at7399	0.163	0.841	0.162
	4739at7399	0.673	0.07	0.612
	4747at7399	0.666	0.098	0.451
	4761at7399	0.408	0.695	0.184
	4773at7399	0.799	0.203	0.203
	4775at7399	0.099	0.901	0
	4792at7399	0.444	0.642	0.441
Lep+Mar	4803at7399	0.962	0.038	0.038
	4808at7399	0.903	0.161	0.03
	4813at7399	0.266	0.232	0.8
	4824at7399	0.418	0.702	0.099
	4854at7399	0.044	0.772	0.355
	4864at7399	0.376	0.277	0.718
	4865at7399	0.898	0.129	0.151
	4867at7399	0.691	0.312	0.311
	4868at7399	0.862	0.14	0.138
	4875at7399	0.742	0.263	0.263
	4890at7399	0.474	0.044	0.726
	4899at7399	0.635	0.582	0.017
	4900at7399	0.928	0.053	0.114
	4903at7399	0.051	0.76	0.343
	4907at7399	0.602	0.404	0.43
	4912at7399	0.785	0.236	0.231
	4917at7399	0.355	0.366	0.68
	4936at7399	0.031	0.407	0.653
	4943at7399	0.052	0.295	0.847
	4953at7399	0.069	0.424	0.683
	4968at7399	0.659	0.343	0.413
	4976at7399	0.533	0.234	0.596
	4984at7399	0.373	0.51	0.557
	5026at7399	0.773	0.435	0.051
	5034at7399	0.471	0.676	0.143
	5057at7399	0.347	0.131	0.761
	5066at7399	0.842	0.243	0.075
	5071at7399	0.122	0.894	0.159
	5077at7399	0.536	0.13	0.699
	5096at7399	0.942	0.022	0.119
	5101at7399	0.388	0.787	0.116
	5123at7399	0.586	0.12	0.642
	5145at7399	0.923	0.077	0.078
	5172at7399	0.783	0.339	0.141
	5174at7399	0.112	0.922	0.109
	5179at7399	0.803	0.11	0.392
	5191at7399	0.238	0.718	0.394
	5192at7399	0.354	0.606	0.476
	5198at7399	0.551	0.41	0.487
	5201at7399	0.557	0.183	0.571
	5218at7399	0.349	0.691	0.341
	5221at7399	0.721	0.509	0.075
	5241at7399	0.503	0.463	0.515
	5256at7399	0.251	0.526	0.584
	5262at7399	0.111	0.11	0.894
	5266at7399	0.158	0.772	0.357
	5267at7399	0.374	0.626	0.427
	5290at7399	0.43	0.127	0.7
	5291at7399	0.492	0.597	0.33
	5298at7399	0.682	0.037	0.558
	5322at7399	0.078	0.665	0.456
	5329at7399	0.346	0.687	0.364
Lep+Mar	5336at7399	1	0	0
	5376at7399	0.537	0.029	0.539
	5396at7399	0.128	0.873	0.127
	5404at7399	0.564	0.211	0.552
	5408at7399	0.216	0.808	0.269
	5414at7399	0.436	0.047	0.772
	5434at7399	0.738	0.189	0.36
	5446at7399	0.215	0.789	0.215
	5448at7399	0.232	0.044	0.848
	5462at7399	0.065	0.739	0.382
	5474at7399	0.079	0.921	0.079
	5485at7399	0.444	0.726	0.092
	5492at7399	0.423	0.462	0.566
	5506at7399	0.35	0.35	0.654
	5511at7399	0.712	0.03	0.52
	5517at7399	0.607	0.318	0.491
	5521at7399	0.399	0.519	0.505
	5545at7399	0.941	0.059	0.059
	5553at7399	0.95	0.078	0.023
	5571at7399	0.359	0.863	0.041
	5576at7399	0.035	0.357	0.838
	5589at7399	0.437	0.155	0.735
	5600at7399	0.606	0.226	0.575
	5608at7399	0.127	0.878	0.181
	5626at7399	0.661	0.503	0.187
	5641at7399	0.7	0.371	0.341
	5642at7399	0.767	0.128	0.337
	5643at7399	0.452	0.696	0.13
	5688at7399	0.729	0.052	0.381
	5695at7399	0.067	0.924	0.127
	5710at7399	0.218	0.859	0.129
	5711at7399	0.134	0.646	0.487
	5721at7399	0.858	0.225	0.128
	5730at7399	0.424	0.684	0.231
	5739at7399	0.526	0.373	0.542
	5754at7399	0.233	0.614	0.504
	5818at7399	0.672	0.125	0.449
	5829at7399	0.25	0.638	0.475
	5849at7399	0.714	0.503	0.079
	5854at7399	0.047	0.224	0.853
	5895at7399	0.064	0.254	0.856
	5916at7399	0.968	0.053	0.044
	5923at7399	0.869	0.134	0.133
	5928at7399	0.487	0.632	0.226
	5949at7399	0.648	0.451	0.297
	5955at7399	0.822	0.181	0.181
	5962at7399	0.953	0.05	0.051
	5981at7399	0.635	0.46	0.009
	5988at7399	0.287	0.297	0.776
	6005at7399	0.381	0.214	0.725
	6007at7399	0.078	0.578	0.567
	6016at7399	0.076	0.849	0.328
	6063at7399	0.886	0.116	0.116
	6070at7399	0.042	0.904	0.164
	6083at7399	0.177	0.699	0.47
	6088at7399	0.363	0.603	0.524
	6095at7399	0.536	0.349	0.548
	6105at7399	0.654	0.05	0.43
	6113at7399	0.189	0.878	0.084
	6117at7399	0.536	0.133	0.6
	6122at7399	0.174	0.079	0.899
	6147at7399	0.928	0.173	0.119
	6150at7399	0.889	0.041	0.158
	6152at7399	0.525	0.555	0.343
	6159at7399	0.503	0.639	0.066
	6170at7399	0.531	0.611	0.08
	6175at7399	0.196	0.196	0.807
	6182at7399	0.92	0.056	0.128
	6183at7399	0.387	0.047	0.778
	6199at7399	0.481	0.694	0.092
	6208at7399	0.067	0.35	0.769
	6222at7399	0.529	0.585	0.101
	6225at7399	0.545	0.065	0.564
	6236at7399	0.446	0.677	0.151
	6239at7399	0.91	0.091	0.091
	6259at7399	0.248	0.249	0.754
	6267at7399	0.315	0.165	0.783
	6272at7399	0.4	0.763	0.17
	6273at7399	0.855	0.049	0.242
	6280at7399	0.226	0.227	0.777
	6288at7399	0.774	0.227	0.229
	6291at7399	0.189	0.897	0.086
	6297at7399	0.896	0.133	0.156
	6312at7399	0.317	0.203	0.775
	6318at7399	0.448	0.464	0.539
	6334at7399	0.631	0.505	0.314
	6351at7399	0.125	0.875	0.126
	6352at7399	0.937	0.022	0.112
	6362at7399	0.94	0.032	0.253
	6413at7399	0.163	0.061	0.955
	6438at7399	0.912	0.113	0.161
	6440at7399	0.899	0.102	0.101
	6448at7399	0.889	0.116	0.116
	6458at7399	0.542	0.067	0.562
	6470at7399	0.616	0.579	0.105
	6477at7399	0.538	0.636	0.147
	6499at7399	0.504	0.12	0.636
	6508at7399	0.265	0.719	0.392
	6523at7399	0.198	0.844	0.012
	6544at7399	0.036	0.183	0.892
	6587at7399	0.894	0.106	0.106
	6595at7399	0.201	0.596	0.609
	6604at7399	0.473	0.661	0.071
	6606at7399	0.852	0.132	0.211
	6617at7399	0.15	0.162	0.889
	6627at7399	0.084	0.916	0.084
	6641at7399	0.964	0.061	0.027
	6658at7399	0.619	0.294	0.554
	6696at7399	0.144	0.858	0.145
	6708at7399	0.87	0.236	0.021
	6740at7399	0.92	0.129	0.033
	6741at7399	0.337	0.757	0.029
	6783at7399	0.925	0.031	0.131
	6870at7399	0.074	0.074	0.926
	6888at7399	0.137	0.796	0.321
	6897at7399	0.078	0.924	0.078
	6899at7399	0.271	0.273	0.735
	6906at7399	0.894	0.21	0.072
	6935at7399	0.66	0.457	0.269
	6944at7399	0.585	0.532	0.155
	6947at7399	0.934	0.093	0.086
	6961at7399	0.966	0.062	0.017
	6964at7399	0.096	0.905	0.097
	6971at7399	0.232	0.822	0.226
	6974at7399	0.046	0.428	0.799
	6994at7399	0.55	0.523	0.349
	7005at7399	0.225	0.848	0.132
	7030at7399	0.605	0.056	0.545
	7031at7399	0.423	0.738	0.26
	7033at7399	0.605	0.424	0.425
	7037at7399	0.262	0.814	0.067
Lep+Mar	7042at7399	0.957	0.043	0.043
	7057at7399	0.218	0.218	0.783
	7089at7399	0.259	0.499	0.586
	7103at7399	0.501	0.26	0.61
	7116at7399	0.754	0.361	0.202
	7125at7399	0.159	0.702	0.41
	7126at7399	0.408	0.428	0.602
	7155at7399	0.575	0.424	0.451
	7170at7399	0.903	0.109	0.11
	7184at7399	0.747	0.363	0.207
	7198at7399	0.42	0.59	0.419
	7214at7399	0.809	0.193	0.193
	7229at7399	0.842	0.223	0.184
	7256at7399	0.159	0.697	0.481
	7261at7399	0.363	0.362	0.645
	7265at7399	0.387	0.701	0.288
	7278at7399	0.602	0.402	0.403
	7288at7399	0.021	0.86	0.191
	7307at7399	0.939	0.062	0.063
	7313at7399	0.601	0.554	0.145
	7314at7399	0.248	0.748	0.401
	7321at7399	0.605	0.463	0.03
	7326at7399	0.21	0.617	0.488
	7380at7399	0.53	0.073	0.729
	7382at7399	0.152	0.206	0.859
	7383at7399	0.191	0.788	0.316
	7384at7399	0.128	0.464	0.651
	7388at7399	0.172	0.892	0.077
	7391at7399	0.894	0.179	0.106
	7393at7399	0.802	0.117	0.358
	7426at7399	0.531	0.02	0.641
	7432at7399	0.756	0.053	0.366
	7435at7399	0.701	0.413	0.259
	7440at7399	0.009	0.672	0.761
	7478at7399	0.604	0.412	0.413
	7482at7399	0.9	0.102	0.102
	7513at7399	0.223	0.232	0.769
	7540at7399	0.691	0.31	0.311
	7542at7399	0.125	0.876	0.125
	7554at7399	0.465	0.637	0.084
	7580at7399	0.148	0.148	0.854
	7614at7399	0.303	0.301	0.702
	7619at7399	0.649	0.216	0.476
Lep	7626at7399	0.042	0.959	0.042
	7654at7399	0.278	0.064	0.851
	7675at7399	0.167	0.166	0.835
	7688at7399	0.185	0.83	0.287
	7696at7399	0.697	0.441	0.162
	7722at7399	0.803	0.199	0.198
	7728at7399	0.115	0.314	0.8
	7729at7399	0.437	0.595	0.015
	7778at7399	0.249	0.223	0.808
	7779at7399	0.779	0.223	0.224
	7784at7399	0.83	0.026	0.325
	7819at7399	0.609	0.568	0.236
	7821at7399	0.272	0.74	0.277
	7822at7399	0.364	0.639	0.366
	7832at7399	0.853	0.128	0.26
	7839at7399	0.076	0.924	0.077
	7844at7399	0.089	0.089	0.911
	7862at7399	0.437	0.041	0.746
	7876at7399	0.073	0.928	0.073
	7891at7399	0.579	0.264	0.535
	7901at7399	0.738	0.448	0.194
	7908at7399	0.663	0.048	0.579
	7921at7399	0.243	0.846	0.037
	7955at7399	0.39	0.391	0.614
	7962at7399	0.146	0.863	0.152
	7980at7399	0.693	0.254	0.403
	7994at7399	0.124	0.823	0.283
	7998at7399	0.178	0.406	0.713
	8039at7399	0.681	0.454	0.157
	8060at7399	0.549	0.46	0.465
	8061at7399	0.637	0.541	0.149
	8079at7399	0.267	0.736	0.266
	8113at7399	0.348	0.348	0.656
	8115at7399	0.373	0.746	0.214
	8126at7399	0.132	0.87	0.131
	8134at7399	0.93	0.086	0.22
	8135at7399	0.19	0.19	0.814
	8151at7399	0.916	0.09	0.092
	8152at7399	0.337	0.422	0.639
	8157at7399	0.685	0.322	0.323
	8161at7399	0.183	0.825	0.185
	8167at7399	0.269	0.298	0.774
	8207at7399	0.721	0.383	0.215
	8233at7399	0.177	0.178	0.825
	8246at7399	0.85	0.24	0.097
	8276at7399	0.262	0.793	0.246
	8291at7399	0.026	0.4	0.665
	8296at7399	0.913	0.087	0.089
	8355at7399	0.36	0.862	0.056
	8357at7399	0.89	0.095	0.181
	8373at7399	0.484	0.674	0.141
	8379at7399	0.685	0.376	0.415
	8380at7399	0.335	0.668	0.417
	8388at7399	0.298	0.559	0.542
	8392at7399	0.601	0.559	0.24
	8424at7399	0.551	0.687	0.151
	8434at7399	0.059	0.216	0.869
	8482at7399	0.278	0.545	0.568
	8511at7399	0.698	0.415	0.069
	8517at7399	0.162	0.16	0.844
	8534at7399	0.507	0.443	0.493
	8558at7399	0.305	0.785	0.099
	8561at7399	0.262	0.497	0.651
	8566at7399	0.232	0.311	0.769
	8575at7399	0.123	0.122	0.88
	8602at7399	0.222	0.857	0.122
	8615at7399	0.638	0.524	0.231
	8621at7399	0.919	0.082	0.081
	8652at7399	0.81	0.1	0.286
	8656at7399	0.951	0.1	0.025
	8657at7399	0.264	0.265	0.738
	8659at7399	0.853	0.108	0.261
	8665at7399	0.264	0.827	0.152
	8672at7399	0.298	0.025	0.775
	8673at7399	0.158	0.732	0.383
	8687at7399	0.046	0.553	0.534
	8688at7399	0.09	0.22	0.883
	8729at7399	0.325	0.584	0.503
	8731at7399	0.385	0.748	0.15
	8753at7399	0.88	0.12	0.121
Lep	8772at7399	0.032	0.968	0.032
	8773at7399	0.775	0.594	0.049
	8789at7399	0.776	0.189	0.325
	8794at7399	0.124	0.125	0.877
	8827at7399	0.129	0.873	0.128
	8833at7399	0.192	0.811	0.193
	8851at7399	0.903	0.097	0.097
	8864at7399	0.886	0.189	0.02
	8870at7399	0.668	0.403	0.392
	8877at7399	0.306	0.56	0.533
	8906at7399	0.37	0.738	0.07
	8911at7399	0.381	0.088	0.798
	8930at7399	0.084	0.92	0.085
	8946at7399	0.028	0.605	0.545
	8949at7399	0.679	0.569	0.06
	8955at7399	0.921	0.086	0.092
	8957at7399	0.667	0.493	0.207
	8991at7399	0.663	0.452	0.054
	8997at7399	0.374	0.391	0.654
	9023at7399	0.046	0.575	0.586
	9071at7399	0.591	0.575	0.068
	9081at7399	0.459	0.541	0.457
	9091at7399	0.043	0.86	0.231
	9178at7399	0.793	0.329	0.109
	9220at7399	0.723	0.484	0.055
Lep	9229at7399	0.032	0.968	0.032
	9247at7399	0.29	0.713	0.29
	9252at7399	0.688	0.32	0.321
	9264at7399	0.652	0.474	0.098
	9275at7399	0.198	0.806	0.198
	9295at7399	0.068	0.962	0.111
	9298at7399	0.105	0.104	0.897
	9299at7399	0.075	0.927	0.074
	9300at7399	0.472	0.654	0.213
	9320at7399	0.036	0.956	0.064
	9445at7399	0.052	0.556	0.519
	9458at7399	0.545	0.651	0.173
	9470at7399	0.853	0.146	0.146
	9483at7399	0.215	0.553	0.613
	9488at7399	0.094	0.897	0.229
	9494at7399	0.216	0.216	0.788
	9495at7399	0.283	0.282	0.721
	9497at7399	0.902	0.188	0.11
	9511at7399	0.349	0.349	0.659
	9523at7399	0.929	0.072	0.072
	9529at7399	0.865	0.135	0.137
	9547at7399	0.209	0.209	0.793
	9570at7399	0.477	0.646	0.084
	9613at7399	0.271	0.273	0.734
	9660at7399	0.865	0.108	0.213
	9669at7399	0.097	0.097	0.904
	9671at7399	0.215	0.87	0.097
	9677at7399	0.112	0.084	0.918
	9681at7399	0.628	0.662	0.086
Lep+Mar	9718at7399	0.955	0.046	0.046
	9737at7399	0.709	0.16	0.531
	9743at7399	0.257	0.288	0.804
	9744at7399	0.639	0.224	0.503
	9784at7399	0.077	0.833	0.269
Lep+Mar	9813at7399	0.954	0.046	0.046
	9841at7399	0.171	0.444	0.687
	9844at7399	0.579	0.539	0.355
	9861at7399	0.27	0.413	0.724
	9863at7399	0.159	0.824	0.282
	9883at7399	0.794	0.208	0.208
	9891at7399	0.077	0.715	0.376
	9898at7399	0.565	0.591	0.346
	9950at7399	0.519	0.617	0.079
	9953at7399	0.735	0.358	0.037
	9968at7399	0.668	0.248	0.494
	9984at7399	0.327	0.677	0.328
	9987at7399	0.099	0.902	0.1
	9997at7399	0.547	0.442	0.455
	10001at7399	0.517	0.19	0.625
	10019at7399	0.353	0.459	0.589
	10029at7399	0.457	0.535	0.462
	10058at7399	0.633	0.141	0.575
	10068at7399	0.934	0.07	0.069
	10075at7399	0.871	0.13	0.131
	10089at7399	0.342	0.695	0.355
	10099at7399	0.098	0.541	0.55
	10153at7399	0.282	0.544	0.539
	10198at7399	0.373	0.672	0.351
	10202at7399	0.134	0.2	0.872
	10217at7399	0.414	0.206	0.708
	10228at7399	0.248	0.76	0.249
	10259at7399	0.615	0.396	0.419
	10263at7399	0.154	0.846	0.156
	10265at7399	0.846	0.24	0.137
	10266at7399	0.946	0.055	0.054
	10290at7399	0.242	0.243	0.76
	10302at7399	0.492	0.176	0.689
	10305at7399	0.589	0.091	0.554
	10317at7399	0.56	0.029	0.544
	10328at7399	0.928	0.073	0.074
	10381at7399	0.346	0.755	0.033
	10395at7399	0.337	0.336	0.678
	10415at7399	0.66	0.217	0.479
	10430at7399	0.038	0.608	0.514
	10481at7399	0.341	0.084	0.815
	10495at7399	0.838	0.243	0.1
	10523at7399	0.073	0.585	0.585
	10576at7399	0.795	0.208	0.208
	10610at7399	0.115	0.928	0.034
	10620at7399	0.828	0.082	0.277
	10646at7399	0.056	0.944	0.056
	10668at7399	0.495	0.361	0.569
	10683at7399	0.522	0.57	0.28
	10697at7399	0.345	0.143	0.822
	10717at7399	0.949	0.052	0.052
	10723at7399	0.15	0.576	0.577
	10727at7399	0.056	0.056	0.945
	10765at7399	0.524	0.478	0.449
	10790at7399	0.82	0.182	0.181
	10823at7399	0.565	0.103	0.715
	10828at7399	0.192	0.863	0.13
	10857at7399	0.081	0.499	0.619
	10861at7399	0.341	0.718	0.075
	10955at7399	0.572	0.4	0.48
	10957at7399	0.069	0.628	0.491
	10969at7399	0.233	0.77	0.232
	10976at7399	0.253	0.095	0.849
	11020at7399	0.622	0.032	0.647
	11022at7399	0.406	0.211	0.71
	11023at7399	0.053	0.053	0.948
	11041at7399	0.395	0.561	0.487
	11047at7399	0.358	0.601	0.471
	11063at7399	0.561	0.316	0.545
	11127at7399	0.165	0.837	0.256
	11190at7399	0.768	0.151	0.334
	11226at7399	0.826	0.26	0.084
	11251at7399	0.358	0.753	0.166
	11282at7399	0.073	0.072	0.928
	11306at7399	0.213	0.4	0.718
	11316at7399	0.336	0.757	0.029
	11329at7399	0.074	0.616	0.499
	11330at7399	0.553	0.488	0.404
	11363at7399	0.188	0.188	0.817
	11374at7399	0.543	0.029	0.519
	11381at7399	0.914	0.119	0.116
	11393at7399	0.488	0.651	0.481
	11408at7399	0.296	0.77	0.068
	11413at7399	0.955	0.031	0.06
	11430at7399	0.782	0.28	0.267
	11472at7399	0.973	0.05	0.012
	11511at7399	0.025	0.113	0.914
	11512at7399	0.574	0.203	0.539
	11520at7399	0.069	0.498	0.683
	11554at7399	0.786	0.216	0.217
	11555at7399	0.812	0.19	0.19
	11558at7399	0.123	0.817	0.271
	11563at7399	0.757	0.244	0.244
	11569at7399	0.559	0.029	0.503
	11571at7399	0.304	0.852	0.059
	11587at7399	0.185	0.184	0.819
	11627at7399	0.694	0.385	0.023
	11631at7399	0.092	0.909	0.097
	11633at7399	0.77	0.032	0.298
	11642at7399	0.147	0.479	0.69
	11645at7399	0.244	0.493	0.637
	11666at7399	0.528	0.63	0.082
	11677at7399	0.841	0.161	0.16
	11681at7399	0.807	0.272	0.149
	11686at7399	0.879	0.149	0.172
	11705at7399	0.516	0.623	0.066
	11734at7399	0.515	0.615	0.16
	11740at7399	0.889	0.112	0.111
	11744at7399	0.515	0.532	0.404
	11781at7399	0.05	0.893	0.248
	11813at7399	0.749	0.461	0.051
	11817at7399	0.482	0.504	0.469
Mar	11842at7399	0.027	0.027	0.973
	11853at7399	0.518	0.594	0.074
	11865at7399	0.931	0.13	0.047
	11875at7399	0.156	0.892	0.066
	11891at7399	0.788	0.219	0.219
	11973at7399	0.287	0.015	0.758
	11990at7399	0.257	0.075	0.851
	11995at7399	0.471	0.094	0.67
	11996at7399	0.184	0.818	0.183
	12003at7399	0.159	0.855	0.264
	12008at7399	0.084	0.083	0.918
	12018at7399	0.107	0.704	0.406
	12046at7399	0.376	0.755	0.107
	12059at7399	0.836	0.056	0.537
	12077at7399	0.481	0.23	0.634
	12088at7399	0.911	0.089	0.09
	12094at7399	0.85	0.205	0.031
	12105at7399	0.883	0.052	0.189
	12168at7399	0.266	0.821	0.151
Lep+Mar	12176at7399	0.989	0.012	0.012
	12232at7399	0.644	0.359	0.359
	12254at7399	0.12	0.913	0.137
	12338at7399	0.168	0.167	0.833
	12344at7399	0.548	0.538	0.567
	12404at7399	0.784	0.218	0.219
Lep+Mar	12411at7399	0.962	0.038	0.038
	12437at7399	0.363	0.366	0.646
Lep	12443at7399	0.025	0.976	0.025
	12461at7399	0.385	0.031	0.684
	12494at7399	0.832	0.152	0.233
	12499at7399	0.479	0.638	0.062
	12528at7399	0.39	0.129	0.719
	12545at7399	0.678	0.603	0.039
	12549at7399	0.21	0.803	0.21
	12575at7399	0.755	0.3	0.29
	12577at7399	0.039	0.112	0.94
	12588at7399	0.699	0.099	0.45
	12604at7399	0.87	0.138	0.195
	12609at7399	0.722	0.379	0.25
	12643at7399	0.786	0.363	0.027
	12695at7399	0.122	0.122	0.88
	12720at7399	0.866	0.136	0.136
	12721at7399	0.358	0.26	0.737
	12728at7399	0.134	0.109	0.903
	12752at7399	0.95	0.054	0.053
	12769at7399	0.643	0.291	0.47
	12809at7399	0.945	0.079	0.088
	12810at7399	0.097	0.853	0.268
	12867at7399	0.164	0.836	0.164
	12873at7399	0.4	0.716	0.174
	12879at7399	0.081	0.565	0.544
	12892at7399	0.167	0.834	0.168
	12899at7399	0.627	0.088	0.736
	12938at7399	0.731	0.377	0.19
	12982at7399	0.209	0.394	0.704
	13018at7399	0.104	0.898	0.104
	13026at7399	0.401	0.395	0.615
	13034at7399	0.061	0.828	0.385
	13074at7399	0.814	0.454	0.084
	13092at7399	0.237	0.083	0.905
	13105at7399	0.817	0.291	0.104
	13110at7399	0.266	0.264	0.737
	13111at7399	0.623	0.067	0.494
	13120at7399	0.505	0.584	0.071
	13144at7399	0.729	0.09	0.4
	13190at7399	0.371	0.038	0.728
	13193at7399	0.833	0.167	0.169
	13283at7399	0.108	0.846	0.229
	13306at7399	0.388	0.373	0.653
	13312at7399	0.316	0.175	0.79
	13316at7399	0.318	0.685	0.317
	13342at7399	0.188	0.887	0.154
	13347at7399	0.898	0.039	0.151
	13350at7399	0.954	0.079	0.08
	13372at7399	0.605	0.424	0.024
	13394at7399	0.166	0.533	0.64
	13395at7399	0.668	0.423	0.294
	13407at7399	0.237	0.091	0.842
	13439at7399	0.058	0.837	0.302
	13460at7399	0.2	0.021	0.857
	13464at7399	0.167	0.528	0.614
	13486at7399	0.694	0.266	0.435
	13495at7399	0.471	0.516	0.469
Lep	13511at7399	0.028	0.976	0.026
	13523at7399	0.05	0.804	0.26
	13547at7399	0.234	0.77	0.234
	13589at7399	0.941	0.06	0.023
	13603at7399	0.646	0.355	0.357
	13658at7399	0.248	0.754	0.247
	13671at7399	0.076	0.83	0.257
	13680at7399	0.686	0.069	0.452
	13686at7399	0.126	0.874	0.126
	13692at7399	0.386	0.105	0.748
	13734at7399	0.217	0.737	0.368
	13739at7399	0.718	0.378	0.102
	13801at7399	0.07	0.932	0.071
	13823at7399	0.594	0.024	0.475
	13827at7399	0.873	0.044	0.184
	13851at7399	0.093	0.094	0.907
	13918at7399	0.365	0.31	0.754
	13919at7399	0.192	0.192	0.812
	13923at7399	0.439	0.119	0.673
	13975at7399	0.196	0.197	0.81
	14035at7399	0.256	0.747	0.258
	14041at7399	0.883	0.07	0.191
	14075at7399	0.328	0.086	0.83
	14087at7399	0.508	0.559	0.361
	14133at7399	0.334	0.67	0.335
	14135at7399	0.062	0.939	0.062
	14156at7399	0.057	0.819	0.264
	14163at7399	0.546	0.514	0.033
	14174at7399	0.641	0.194	0.502
	14192at7399	0.146	0.857	0.147
	14203at7399	0.489	0.529	0.436
	14236at7399	0.13	0.126	0.924
	14250at7399	0.164	0.838	0.163
	14259at7399	0.425	0.589	0.431
	14264at7399	0.19	0.235	0.827
	14288at7399	0.099	0.099	0.903
	14291at7399	0.87	0.131	0.132
	14293at7399	0.229	0.778	0.229
	14447at7399	0.71	0.2	0.422
	14455at7399	0.719	0.286	0.287
	14485at7399	0.213	0.683	0.437
	14493at7399	0.929	0.077	0.079
	14530at7399	0.316	0.54	0.573
	14539at7399	0.56	0.589	0.222
	14546at7399	0.498	0.468	0.493
	14557at7399	0.967	0.006	0.051
	14566at7399	0.281	0.284	0.723
	14579at7399	0.098	0.902	0.098
	14580at7399	0.264	0.808	0.083
	14625at7399	0.148	0.918	0.136
	14629at7399	0.175	0.864	0.162
	14636at7399	0.637	0.377	0.374
	14642at7399	0.145	0.145	0.857
	14657at7399	0.332	0.796	0.084
	14679at7399	0.899	0.104	0.103
	14685at7399	0.266	0.813	0.184
	14706at7399	0.406	0.484	0.57
	14747at7399	0.635	0.676	0.138
	14776at7399	0.905	0.096	0.096
	14813at7399	0.169	0.833	0.169
	14849at7399	0.823	0.179	0.18
	14854at7399	0.219	0.221	0.787
	14863at7399	0.21	0.879	0.015
	14916at7399	0.126	0.485	0.698
	14940at7399	0.718	0.287	0.285
	14959at7399	0.421	0.471	0.691
	14972at7399	0.637	0.31	0.502
	14989at7399	0.049	0.816	0.248
	15002at7399	0.808	0.322	0.141
	15060at7399	0.245	0.354	0.735
	15141at7399	0.686	0.499	0.092
	15144at7399	0.744	0.376	0.03
	15204at7399	0.042	0.123	0.933
	15210at7399	0.332	0.539	0.63
	15237at7399	0.122	0.693	0.514
	15295at7399	0.815	0.408	0.094
	15300at7399	0.276	0.556	0.502
	15319at7399	0.081	0.947	0.075
	15339at7399	0.236	0.834	0.162
	15361at7399	0.892	0.114	0.114
	15439at7399	0.753	0.405	0.097
	15447at7399	0.152	0.915	0.123
	15482at7399	0.186	0.725	0.413
	15528at7399	0.565	0.531	0.312
	15532at7399	0.86	0.093	0.208
	15585at7399	0.178	0.89	0.096
	15589at7399	0.867	0.206	0.041
	15639at7399	0.109	0.891	0.109
	15665at7399	0.725	0.442	0.177
	15668at7399	0.531	0.457	0.461
	15703at7399	0.325	0.604	0.48
	15707at7399	0.752	0.12	0.349
	15737at7399	0.126	0.504	0.665
	15746at7399	0.179	0.822	0.181
	15795at7399	0.15	0.352	0.804
	15800at7399	0.063	0.114	0.931
	15803at7399	0.546	0.607	0.109
	15876at7399	0.291	0.711	0.291
	15880at7399	0.835	0.105	0.264
	15899at7399	0.15	0.127	0.914
	15903at7399	0.771	0.231	0.231
	15909at7399	0.117	0.847	0.251
	15935at7399	0.171	0.144	0.908
	15963at7399	0.838	0.168	0.167
	15989at7399	0.42	0.423	0.583
	15998at7399	0.186	0.731	0.395
	16117at7399	0.918	0.083	0.083
	16136at7399	0.554	0.385	0.509
	16142at7399	0.254	0.253	0.749
	16173at7399	0.551	0.427	0.483
	16187at7399	0.14	0.141	0.868
	16246at7399	0.211	0.782	0.303
	16247at7399	0.533	0.353	0.545
	16312at7399	0.137	0.138	0.864
	16340at7399	0.044	0.945	0.084
	16362at7399	0.426	0.415	0.597
	16366at7399	0.898	0.101	0.102
	16374at7399	0.299	0.818	0.083
	16390at7399	0.051	0.95	0.05
	16412at7399	0.316	0.18	0.825
	16415at7399	0.239	0.763	0.239
	16435at7399	0.477	0.523	0.455
	16436at7399	0.113	0.518	0.597
	16474at7399	0.299	0.125	0.821
	16487at7399	0.097	0.903	0.097
	16496at7399	0.417	0.272	0.703
	16514at7399	0.222	0.655	0.516
	16535at7399	0.196	0.197	0.806
	16567at7399	0.32	0.17	0.793
	16588at7399	0.134	0.486	0.734
	16616at7399	0.783	0.339	0.033
	16722at7399	0.387	0.394	0.668
	16736at7399	0.073	0.8	0.458
	16747at7399	0.208	0.728	0.381
	16784at7399	0.337	0.339	0.67
	16792at7399	0.824	0.152	0.267
	16850at7399	0.178	0.177	0.825
	16854at7399	0.437	0.164	0.712
	16867at7399	0.28	0.054	0.846
	16899at7399	0.487	0.045	0.652
	16911at7399	0.502	0.623	0.234
	16937at7399	0.106	0.94	0.021
	16956at7399	0.618	0.436	0.375
	17099at7399	0.282	0.823	0.129
	17102at7399	0.533	0.309	0.57
	17139at7399	0.574	0.504	0.058
	17234at7399	0.633	0.427	0.364
	17267at7399	0.524	0.59	0.146
	17365at7399	0.616	0.488	0.098
	17371at7399	0.249	0.746	0.35
	17456at7399	0.078	0.922	0.079
	17466at7399	0.819	0.242	0.201
	17506at7399	0.21	0.209	0.792
	17574at7399	0.411	0.293	0.669
	17591at7399	0.834	0.274	0.04
	17608at7399	0.49	0.396	0.557
	17609at7399	0.1	0.388	0.741
	17665at7399	0.412	0.596	0.413
	17694at7399	0.044	0.779	0.319
	17697at7399	0.862	0.206	0.067
	17787at7399	0.588	0.038	0.541
	17790at7399	0.139	0.883	0.214
	17824at7399	0.935	0.066	0.066
	17851at7399	0.846	0.256	0.089
	17859at7399	0.737	0.353	0.24
	17860at7399	0.585	0.419	0.441
	17903at7399	0.762	0.36	0.079
	17911at7399	0.711	0.189	0.407
	17952at7399	0.455	0.595	0.045
	17954at7399	0.69	0.39	0.088
	17965at7399	0.411	0.607	0.002
	17970at7399	0.039	0.843	0.272
	18033at7399	0.327	0.824	0.093
	18038at7399	0.652	0.536	0.151
	18039at7399	0.118	0.704	0.421
	18081at7399	0.84	0.063	0.28
	18100at7399	0.466	0.506	0.488
	18103at7399	0.094	0.095	0.906
	18124at7399	0.19	0.5	0.523
	18177at7399	0.792	0.107	0.301
	18183at7399	0.377	0.125	0.734
	18214at7399	0.872	0.198	0.054
	18215at7399	0.49	0.605	0.317
	18260at7399	0.072	0.072	0.928
	18284at7399	0.277	0.279	0.724
	18324at7399	0.442	0.734	0.166
	18329at7399	0.09	0.385	0.739
	18368at7399	0.377	0.625	0.379
	18382at7399	0.123	0.124	0.878
	18385at7399	0.915	0.126	0.107
	18407at7399	0.426	0.387	0.613
	18413at7399	0.16	0.609	0.577
	18435at7399	0.095	0.664	0.468
	18457at7399	0.105	0.896	0.105
Lep+Mar	18479at7399	0.97	0.03	0.03
	18490at7399	0.529	0.697	0.102
	18546at7399	0.411	0.412	0.592
	18574at7399	0.634	0.61	0.492
	18629at7399	0.162	0.154	0.868
	18647at7399	0.417	0.576	0.456
	18673at7399	0.528	0.453	0.477
	18703at7399	0.562	0.385	0.595
	18749at7399	0.082	0.918	0.083
	18769at7399	0.65	0.494	0.51
	18799at7399	0.639	0.478	0.063
	18899at7399	0.091	0.091	0.909
	18939at7399	0.491	0.608	0.048
	18954at7399	0.657	0.245	0.447
	18988at7399	0.59	0.528	0.518
	18996at7399	0.469	0.696	0.132
	19049at7399	0.457	0.66	0.165
	19071at7399	0.623	0.238	0.524
	19107at7399	0.663	0.264	0.446
	19108at7399	0.857	0.205	0.084
	19165at7399	0.55	0.605	0.076
	19181at7399	0.889	0.066	0.196
Lep+Mar	19198at7399	0.953	0.048	0.047
	19210at7399	0.581	0.216	0.556
	19240at7399	0.954	0.162	0.061
	19264at7399	0.704	0.3	0.299
	19322at7399	0.297	0.794	0.16
	19342at7399	0.178	0.828	0.18
	19353at7399	0.543	0.569	0.568
Lep	19407at7399	0.03	0.971	0.029
	19410at7399	0.728	0.276	0.276
	19457at7399	0.214	0.049	0.867
	19493at7399	0.06	0.297	0.783
	19504at7399	0.848	0.153	0.154
	19536at7399	0.385	0.234	0.765
	19583at7399	0.094	0.908	0.093
	19591at7399	0.179	0.864	0.186
	19594at7399	0.264	0.264	0.741
	19600at7399	0.409	0.407	0.599
	19618at7399	0.37	0.437	0.618
	19634at7399	0.25	0.719	0.365
	19640at7399	0.069	0.931	0.113
	19679at7399	0.385	0.686	0.019
	19692at7399	0.713	0.409	0.12
	19756at7399	0.598	0.34	0.488
	19814at7399	0.535	0.691	0.064
	19858at7399	0.395	0.499	0.549
	19900at7399	0.55	0.433	0.469
	19978at7399	0.909	0.093	0.093
	19999at7399	0.276	0.102	0.808
	20001at7399	0.146	0.481	0.663
	20007at7399	0.208	0.707	0.376
	20056at7399	0.399	0.404	0.608
	20065at7399	0.12	0.634	0.494
	20092at7399	0.265	0.067	0.808
	20224at7399	0.151	0.861	0.151
	20247at7399	0.2	0.866	0.101
	20257at7399	0.211	0.599	0.549
	20281at7399	0.296	0.885	0.068
	20413at7399	0.453	0.72	0.126
	20419at7399	0.698	0.392	0.325
	20454at7399	0.84	0.204	0.027
	20492at7399	0.905	0.097	0.098
	20502at7399	0.808	0.194	0.193
	20504at7399	0.105	0.289	0.806
	20525at7399	0.88	0.173	0.104
	20529at7399	0.65	0.42	0.332
Lep+Mar	20567at7399	0.977	0.025	0.025
	20634at7399	0.104	0.899	0.104
	20658at7399	0.865	0.162	0.261
	20703at7399	0.148	0.854	0.147
	20738at7399	0.221	0.86	0.224
	20810at7399	0.197	0.805	0.298
	20818at7399	0.843	0.158	0.158
	20838at7399	0.747	0.105	0.439
	20867at7399	0.183	0.063	0.895
	20946at7399	0.174	0.154	0.885
	20986at7399	0.619	0.493	0.088
	21010at7399	0.066	0.947	0.089
	21019at7399	0.419	0.683	0.136
	21071at7399	0.113	0.098	0.914
	21150at7399	0.793	0.275	0.182
	21164at7399	0.27	0.599	0.531
	21171at7399	0.105	0.104	0.897
	21181at7399	0.677	0.325	0.326
	21182at7399	0.35	0.025	0.735
	21202at7399	0.815	0.187	0.188
	21269at7399	0.233	0.235	0.768
	21290at7399	0.772	0.331	0.022
	21299at7399	0.305	0.697	0.305
	21329at7399	0.365	0.178	0.777
	21380at7399	0.557	0.528	0.51
	21381at7399	0.849	0.186	0.169
	21530at7399	0.535	0.579	0.305
	21562at7399	0.05	0.798	0.292
	21609at7399	0.952	0.004	0.06
	21617at7399	0.568	0.305	0.558
	21629at7399	0.902	0.1	0.1
	21630at7399	0.281	0.535	0.607
	21678at7399	0.818	0.185	0.184
	21693at7399	0.23	0.796	0.009
	21767at7399	0.797	0.162	0.342
	21820at7399	0.945	0.067	0.014
	21907at7399	0.056	0.944	0.056
	21989at7399	0.59	0.06	0.598
	22058at7399	0.405	0.631	0.393
	22066at7399	0.878	0.129	0.129
	22106at7399	0.886	0.032	0.201
	22111at7399	0.494	0.079	0.625
	22121at7399	0.2	0.871	0.017
	22143at7399	0.941	0.06	0.06
	22203at7399	0.434	0.417	0.615
	22213at7399	0.509	0.633	0.501
	22245at7399	0.452	0.402	0.686
	22299at7399	0.077	0.153	0.906
	22316at7399	0.496	0.616	0.093
	22403at7399	0.735	0.037	0.631
	22435at7399	0.027	0.811	0.349
	22455at7399	0.346	0.658	0.344
	22477at7399	0.733	0.034	0.32
	22483at7399	0.324	0.318	0.694
	22494at7399	0.856	0.025	0.304
	22505at7399	0.939	0.061	0.061
	22517at7399	0.502	0.534	0.41
	22543at7399	0.202	0.204	0.8
	22556at7399	0.77	0.354	0.041
	22615at7399	0.85	0.217	0.252
	22631at7399	0.871	0.13	0.13
	22634at7399	0.196	0.042	0.869
	22640at7399	0.091	0.09	0.91
	22673at7399	0.164	0.16	0.865
	22693at7399	0.502	0.574	0.349
	22701at7399	0.132	0.132	0.87
	22742at7399	0.926	0.074	0.075
	22806at7399	0.941	0.059	0.059
	22951at7399	0.393	0.071	0.789
	22959at7399	0.888	0.112	0.112
	23025at7399	0.94	0.044	0.061
	23121at7399	0.743	0.334	0.306
	23213at7399	0.502	0.113	0.737
	23355at7399	0.295	0.708	0.294
	23358at7399	0.576	0.437	0.435
	23415at7399	0.631	0.558	0.079
	23473at7399	0.077	0.584	0.618
	23474at7399	0.613	0.216	0.501
	23496at7399	0.635	0.01	0.399
	23500at7399	0.505	0.404	0.551
	23576at7399	0.022	0.403	0.668
	23644at7399	0.873	0.127	0.127
	23731at7399	0.751	0.25	0.25
	23858at7399	0.847	0.153	0.153
	23878at7399	0.31	0.831	0.137
	23911at7399	0.093	0.082	0.935
	23994at7399	0.622	0.488	0.476
	24004at7399	0.113	0.404	0.705
	24122at7399	0.299	0.583	0.514
	24124at7399	0.473	0.452	0.535
	24166at7399	0.059	0.941	0.059
	24204at7399	0.849	0.151	0.152
	24370at7399	0.496	0.641	0.094
	24398at7399	0.315	0.604	0.5
	24408at7399	0.688	0.434	0.193
	24426at7399	0.183	0.819	0.183
	24429at7399	0.748	0.253	0.252
	24455at7399	0.793	0.208	0.209
	24462at7399	0.225	0.224	0.778
	24528at7399	0.547	0.507	0.386
	24569at7399	0.654	0.466	0.117
	24573at7399	0.243	0.243	0.759
	24627at7399	0.143	0.912	0.033
	24648at7399	0.511	0.594	0.336
	24793at7399	0.128	0.701	0.416
	24820at7399	0.491	0.654	0.227
	25133at7399	0.105	0.899	0.104
	25193at7399	0.305	0.307	0.695
	25283at7399	0.653	0.17	0.48
	25337at7399	0.878	0.122	0.122
	25358at7399	0.73	0.497	0.049
	25365at7399	0.752	0.258	0.259
	25407at7399	0.768	0.239	0.303
	25566at7399	0.775	0.124	0.334
	25576at7399	0.08	0.274	0.855
	25614at7399	0.179	0.823	0.179
	25659at7399	0.798	0.054	0.286
Lep	25729at7399	0.006	0.991	0.015
	25748at7399	0.012	0.941	0.128
	25756at7399	0.655	0.349	0.35
	25794at7399	0.885	0.115	0.116
	25807at7399	0.455	0.703	0.113
	25812at7399	0.523	0.579	0.573
	25813at7399	0.815	0.041	0.353
	25902at7399	0.697	0.01	0.434
	26212at7399	0.862	0.138	0.138
	26236at7399	0.252	0.253	0.749
	26254at7399	0.608	0.134	0.586
	26307at7399	0.192	0.191	0.81
Lep	26386at7399	0.036	0.964	0.036
	26464at7399	0.38	0.177	0.729
	26755at7399	0.12	0.12	0.881
	26769at7399	0.02	0.261	0.828
	27218at7399	0.49	0.488	0.489
	27313at7399	0.914	0.111	0.124
	27316at7399	0.471	0.529	0.445
	27451at7399	0.913	0.087	0.088
	27567at7399	0.887	0.114	0.113
	27603at7399	0.339	0.178	0.78
	27869at7399	0.192	0.192	0.811
	28012at7399	0.732	0.099	0.512
	28020at7399	0.071	0.234	0.847
	28150at7399	0.833	0.169	0.168
	28238at7399	0.288	0.813	0.038
	28340at7399	0.561	0.335	0.532
	28444at7399	0.063	0.553	0.678
	29218at7399	0.315	0.608	0.491
	29640at7399	0.047	0.886	0.233
	29820at7399	0.279	0.28	0.723
	31208at7399	0.772	0.194	0.373

## Sheet: TS4. MAT Z-Score
Dataset	Model	Fixed Topology	Amino acid diversity			Z-Score	Supporting Topology	UFB-value
			Real Data	Simulated Data
				Average	SD
JK0_1442	LG	N/A	2.49594	3.60241	0.00964161	114.76	Lep+Mar	84
	LG+F+G+C60	N/A		3.00399	0.011441	44.4061	Lep+Mar	90
	CAT-PMSF	Lep+Mar		2.52524	0.00665018	4.40602	Lep	85
	CAT-PMSF	Lep		2.52517	0.00610237	4.7905	Lep	91
	CAT-PMSF	Mar		2.52701	0.00708657	4.38373	Lep	92
JK1_1442	LG	N/A	2.50714	3.59592	0.0106909	101.841	Mar	74
	LG+F+G+C60	N/A		3.0043	0.00985311	50.4571	Lep+Mar	76
	CAT-PMSF	Lep+Mar		2.52828	0.00633369	3.33701	Lep	89
	CAT-PMSF	Lep		2.52887	0.00714489	3.04159	Lep	91
	CAT-PMSF	Mar		2.52814	0.00633114	3.31618	Lep	90
JK2_1442	LG	N/A	2.48938	3.57705	0.00930813	116.852	Lep+Mar	96
	LG+F+G+C60	N/A		2.98002	0.0114614	42.8084	Lep+Mar	97
	CAT-PMSF	Lep+Mar		2.51661	0.00688869	3.95346	Lep	85
	CAT-PMSF	Lep		2.49425	0.00644	0.756956	Lep	92
	CAT-PMSF	Mar		2.51742	0.00718417	3.90317	Lep	82
JK3_1442	LG	N/A	2.5146	3.609	0.00940419	116.374	Lep+Mar	79
	LG+F+G+C60	N/A		3.00046	0.00982397	49.4564	Lep+Mar	82
	CAT-PMSF	Lep+Mar		2.52696	0.00673364	1.83627	Lep	91
	CAT-PMSF	Lep		2.52647	0.00695601	1.70592	Lep	96
	CAT-PMSF	Mar		2.52714	0.00735594	1.70499	Lep	91
JK4_1442	LG	N/A	2.50288	3.61513	0.00949292	117.166	Lep+Mar	80
	LG+F+G+C60	N/A		3.00485	0.0100239	50.0778	Lep+Mar	93
	CAT-PMSF	Lep+Mar		2.51999	0.00677003	2.52749	Lep	94
	CAT-PMSF	Lep		2.51801	0.00699898	2.16243	Lep	96
	CAT-PMSF	Mar		2.51857	0.00693338	2.26302	Lep	92
JK5_1442	LG	N/A	2.50982	3.60394	0.0103286	105.93	Lep+Mar	94
	LG+F+G+C60	N/A		2.9895	0.0113561	42.2395	Lep+Mar	100
	CAT-PMSF	Lep+Mar		2.53002	0.00718339	2.81201	Lep	86
	CAT-PMSF	Lep		2.53038	0.00689819	2.98011	Lep	93
	CAT-PMSF	Mar		2.52988	0.00767726	2.61239	Lep	87
JK6_1442	LG	N/A	2.50934	3.60944	0.00968402	113.599	Lep+Mar	91
	LG+F+G+C60	N/A		3.00121	0.00985454	49.913	Lep+Mar	97
	CAT-PMSF	Lep+Mar		2.51866	0.00664391	1.40276	Lep	66
	CAT-PMSF	Lep		2.51576	0.00713571	0.899364	Lep	79
	CAT-PMSF	Mar		2.51529	0.0065747	0.905441	Lep	76
JK7_1442	LG	N/A	2.49992	3.60667	0.00931277	118.842	Mar	97
	LG+F+G+C60	N/A		2.99963	0.0100121	49.9112	Mar	56
	CAT-PMSF	Lep+Mar		2.5152	0.00595575	2.56599	Lep	93
	CAT-PMSF	Lep		2.51562	0.00640381	2.45101	Lep	97
	CAT-PMSF	Mar		2.5144	0.00718105	2.01686	Lep	87
JK8_1442	LG	N/A	2.48016	3.58621	0.00952845	116.078	Lep+Mar	97
	LG+F+G+C60	N/A		2.97979	0.0109353	45.6891	Lep+Mar	97
	CAT-PMSF	Lep+Mar		2.50644	0.00659545	3.98453	Lep	81
	CAT-PMSF	Lep		2.50664	0.00670094	3.95168	Lep	83
	CAT-PMSF	Mar		2.50527	0.00668663	3.75556	Lep	74
JK9_1442	LG	N/A	2.5015	3.57264	0.0106964	100.14	Lep+Mar	84
	LG+F+G+C60	N/A		2.97561	0.0109087	43.4614	Lep+Mar	85
	CAT-PMSF	Lep+Mar		2.51443	0.00645681	2.00257	Lep	91
	CAT-PMSF	Lep		2.51512	0.0066112	2.06002	Lep	97
	CAT-PMSF	Mar		2.51661	0.00720636	2.09695	Lep	93
JK0_574	LG	N/A	2.39434	3.50106	0.0103847	106.572	Lep+Mar	100
	LG+F+G+C60	N/A		2.88892	0.0103821	47.6376	Lep+Mar	100
	CAT-PMSF	Lep+Mar		2.42412	0.00646732	4.60444	Lep+Mar	96
	CAT-PMSF	Lep		N/A	N/A	N/A	Lep+Mar	82
	CAT-PMSF	Mar		N/A	N/A	N/A	Lep+Mar	75
JK1_413	LG	N/A	2.59724	3.70162	0.0103134	107.082	Lep	100
	LG+F+G+C60	N/A		3.09131	0.0106611	46.3428	Lep	100
	CAT-PMSF	Lep+Mar		N/A	N/A	N/A	Lep	100
	CAT-PMSF	Lep		2.6109	0.00692111	1.97338	Lep	100
	CAT-PMSF	Mar		N/A	N/A	N/A	Lep	100
JK2_331	LG	N/A	2.54158	3.6489	0.0106973	103.513	Mar	100
	LG+F+G+C60	N/A		3.04984	0.00995611	51.0504	Mar	100
	CAT-PMSF	Lep+Mar		N/A	N/A	N/A	Mar	100
	CAT-PMSF	Lep		N/A	N/A	N/A	Mar	99
	CAT-PMSF	Mar		2.55837	0.00660108	2.54343	Mar	100

## Sheet: TS5. MAT Div-distribution
JK0_1442		JK1_1442		JK2_1442		JK3_1442		JK4_1442		JK5_1442		JK6_1442		JK7_1442		JK8_1442		JK9_1442			JK0_574		JK1_413		JK2_331
Model	AA_Diversity	Model	AA_Diversity	Model	AA_Diversity	Model	AA_Diversity	Model	AA_Diversity	Model	AA_Diversity	Model	AA_Diversity	Model	AA_Diversity	Model	AA_Diversity	Model	AA_Diversity		Model	AA_Diversity	Model	AA_Diversity	Model	AA_Diversity
Real_Data	2.49594	Real_Data	2.50714	Real_Data	2.48938	Real_Data	2.5146	Real_Data	2.50288	Real_Data	2.50982	Real_Data	2.50934	Real_Data	2.49992	Real_Data	2.48016	Real_Data	2.5015		Real_Data	2.39434	Real_Data	2.59724	Real_Data	2.54158
LG+G	3.59404	LG+G	3.60614	LG+G	3.58036	LG+G	3.6074	LG+G	3.61884	LG+G	3.60938	LG+G	3.59348	LG+G	3.60022	LG+G	3.56688	LG+G	3.57264		LG+G	3.51024	LG+G	3.70602	LG+G	3.65302
LG+G	3.60766	LG+G	3.60972	LG+G	3.56374	LG+G	3.58954	LG+G	3.62228	LG+G	3.60014	LG+G	3.59954	LG+G	3.6082	LG+G	3.58464	LG+G	3.55588		LG+G	3.50426	LG+G	3.708	LG+G	3.64578
LG+G	3.59224	LG+G	3.59536	LG+G	3.56776	LG+G	3.6046	LG+G	3.62086	LG+G	3.60634	LG+G	3.61138	LG+G	3.6129	LG+G	3.58228	LG+G	3.58056		LG+G	3.49586	LG+G	3.7042	LG+G	3.64418
LG+G	3.60874	LG+G	3.58862	LG+G	3.56894	LG+G	3.58934	LG+G	3.62106	LG+G	3.59512	LG+G	3.60496	LG+G	3.60356	LG+G	3.58476	LG+G	3.5769		LG+G	3.5259	LG+G	3.7006	LG+G	3.65024
LG+G	3.60418	LG+G	3.58924	LG+G	3.57448	LG+G	3.61248	LG+G	3.62804	LG+G	3.59536	LG+G	3.62008	LG+G	3.6069	LG+G	3.59468	LG+G	3.57578		LG+G	3.49622	LG+G	3.70264	LG+G	3.62174
LG+G	3.62556	LG+G	3.57888	LG+G	3.57232	LG+G	3.6201	LG+G	3.59928	LG+G	3.62146	LG+G	3.59172	LG+G	3.61262	LG+G	3.60398	LG+G	3.59496		LG+G	3.50882	LG+G	3.71824	LG+G	3.64878
LG+G	3.6056	LG+G	3.60754	LG+G	3.58398	LG+G	3.59514	LG+G	3.62604	LG+G	3.60306	LG+G	3.6089	LG+G	3.61658	LG+G	3.60082	LG+G	3.58716		LG+G	3.486	LG+G	3.69782	LG+G	3.6502
LG+G	3.58558	LG+G	3.59692	LG+G	3.57336	LG+G	3.6064	LG+G	3.6362	LG+G	3.62132	LG+G	3.5952	LG+G	3.59702	LG+G	3.58154	LG+G	3.5715		LG+G	3.49068	LG+G	3.71234	LG+G	3.65882
LG+G	3.59614	LG+G	3.59784	LG+G	3.58602	LG+G	3.60506	LG+G	3.61962	LG+G	3.61606	LG+G	3.6104	LG+G	3.59814	LG+G	3.58022	LG+G	3.58348		LG+G	3.50924	LG+G	3.70548	LG+G	3.64264
LG+G	3.61154	LG+G	3.58428	LG+G	3.57604	LG+G	3.63506	LG+G	3.63862	LG+G	3.6022	LG+G	3.6055	LG+G	3.60648	LG+G	3.5823	LG+G	3.59042		LG+G	3.496	LG+G	3.70296	LG+G	3.66648
LG+G	3.59458	LG+G	3.59762	LG+G	3.56954	LG+G	3.60436	LG+G	3.62584	LG+G	3.61352	LG+G	3.60456	LG+G	3.59364	LG+G	3.5723	LG+G	3.56598		LG+G	3.49708	LG+G	3.70252	LG+G	3.65602
LG+G	3.60458	LG+G	3.5772	LG+G	3.5747	LG+G	3.60186	LG+G	3.60704	LG+G	3.60446	LG+G	3.60482	LG+G	3.60124	LG+G	3.58896	LG+G	3.57438		LG+G	3.5159	LG+G	3.72572	LG+G	3.63014
LG+G	3.6064	LG+G	3.604	LG+G	3.57918	LG+G	3.61532	LG+G	3.61024	LG+G	3.61016	LG+G	3.60334	LG+G	3.59032	LG+G	3.59382	LG+G	3.5853		LG+G	3.48476	LG+G	3.71926	LG+G	3.63478
LG+G	3.60352	LG+G	3.59608	LG+G	3.56908	LG+G	3.61774	LG+G	3.60994	LG+G	3.62242	LG+G	3.61906	LG+G	3.60036	LG+G	3.58526	LG+G	3.58862		LG+G	3.49678	LG+G	3.7149	LG+G	3.63696
LG+G	3.60088	LG+G	3.59176	LG+G	3.57336	LG+G	3.61994	LG+G	3.63596	LG+G	3.60676	LG+G	3.61026	LG+G	3.60372	LG+G	3.58666	LG+G	3.5495		LG+G	3.48854	LG+G	3.69654	LG+G	3.63278
LG+G	3.61218	LG+G	3.59896	LG+G	3.59574	LG+G	3.6212	LG+G	3.61026	LG+G	3.61778	LG+G	3.62716	LG+G	3.6073	LG+G	3.57538	LG+G	3.55908		LG+G	3.50464	LG+G	3.70356	LG+G	3.64786
LG+G	3.59696	LG+G	3.57686	LG+G	3.57442	LG+G	3.60674	LG+G	3.59764	LG+G	3.59176	LG+G	3.6115	LG+G	3.6043	LG+G	3.58156	LG+G	3.58846		LG+G	3.46836	LG+G	3.72	LG+G	3.67028
LG+G	3.6059	LG+G	3.61428	LG+G	3.59638	LG+G	3.61072	LG+G	3.60376	LG+G	3.59702	LG+G	3.6101	LG+G	3.61576	LG+G	3.57334	LG+G	3.56506		LG+G	3.51178	LG+G	3.71334	LG+G	3.65894
LG+G	3.59884	LG+G	3.59038	LG+G	3.57068	LG+G	3.62496	LG+G	3.61014	LG+G	3.60986	LG+G	3.59958	LG+G	3.61608	LG+G	3.5886	LG+G	3.57148		LG+G	3.5131	LG+G	3.68602	LG+G	3.64224
LG+G	3.60848	LG+G	3.59214	LG+G	3.56946	LG+G	3.60144	LG+G	3.59976	LG+G	3.60408	LG+G	3.62596	LG+G	3.60464	LG+G	3.5813	LG+G	3.56606		LG+G	3.49928	LG+G	3.68566	LG+G	3.64992
LG+G	3.6125	LG+G	3.59594	LG+G	3.57962	LG+G	3.60288	LG+G	3.6159	LG+G	3.5999	LG+G	3.6172	LG+G	3.60634	LG+G	3.59356	LG+G	3.55572		LG+G	3.50392	LG+G	3.70078	LG+G	3.6571
LG+G	3.58532	LG+G	3.6158	LG+G	3.58248	LG+G	3.61336	LG+G	3.61214	LG+G	3.59922	LG+G	3.60618	LG+G	3.59216	LG+G	3.58274	LG+G	3.58392		LG+G	3.50532	LG+G	3.70216	LG+G	3.63632
LG+G	3.5941	LG+G	3.5898	LG+G	3.56628	LG+G	3.60924	LG+G	3.60792	LG+G	3.61864	LG+G	3.59102	LG+G	3.61486	LG+G	3.58424	LG+G	3.58142		LG+G	3.50374	LG+G	3.70852	LG+G	3.65928
LG+G	3.60762	LG+G	3.6013	LG+G	3.57796	LG+G	3.59542	LG+G	3.6318	LG+G	3.61284	LG+G	3.62442	LG+G	3.60424	LG+G	3.58094	LG+G	3.58814		LG+G	3.49064	LG+G	3.7073	LG+G	3.64064
LG+G	3.60668	LG+G	3.6012	LG+G	3.57616	LG+G	3.60742	LG+G	3.61356	LG+G	3.6201	LG+G	3.6132	LG+G	3.60462	LG+G	3.57618	LG+G	3.55526		LG+G	3.499	LG+G	3.7272	LG+G	3.63158
LG+G	3.59922	LG+G	3.6012	LG+G	3.5621	LG+G	3.61156	LG+G	3.60782	LG+G	3.62084	LG+G	3.62218	LG+G	3.61912	LG+G	3.5811	LG+G	3.5876		LG+G	3.50934	LG+G	3.71068	LG+G	3.6454
LG+G	3.5888	LG+G	3.58684	LG+G	3.59668	LG+G	3.61464	LG+G	3.6187	LG+G	3.62912	LG+G	3.61904	LG+G	3.62164	LG+G	3.56636	LG+G	3.5817		LG+G	3.50556	LG+G	3.69264	LG+G	3.64092
LG+G	3.59674	LG+G	3.59186	LG+G	3.58066	LG+G	3.61242	LG+G	3.60316	LG+G	3.6065	LG+G	3.62578	LG+G	3.62214	LG+G	3.59742	LG+G	3.58406		LG+G	3.49026	LG+G	3.6862	LG+G	3.65184
LG+G	3.6162	LG+G	3.5977	LG+G	3.57248	LG+G	3.6057	LG+G	3.60074	LG+G	3.60742	LG+G	3.60364	LG+G	3.60206	LG+G	3.59898	LG+G	3.57386		LG+G	3.50666	LG+G	3.6929	LG+G	3.63658
LG+G	3.60616	LG+G	3.5785	LG+G	3.58428	LG+G	3.62604	LG+G	3.61362	LG+G	3.60856	LG+G	3.62304	LG+G	3.61172	LG+G	3.58838	LG+G	3.55176		LG+G	3.50264	LG+G	3.69982	LG+G	3.6354
LG+G	3.59658	LG+G	3.63134	LG+G	3.5811	LG+G	3.60566	LG+G	3.61158	LG+G	3.60854	LG+G	3.61896	LG+G	3.61252	LG+G	3.5873	LG+G	3.58728		LG+G	3.51138	LG+G	3.7015	LG+G	3.65536
LG+G	3.60328	LG+G	3.59076	LG+G	3.55944	LG+G	3.60552	LG+G	3.61528	LG+G	3.5804	LG+G	3.60234	LG+G	3.61028	LG+G	3.5951	LG+G	3.57718		LG+G	3.50228	LG+G	3.70602	LG+G	3.65536
LG+G	3.59316	LG+G	3.61844	LG+G	3.5814	LG+G	3.59704	LG+G	3.62794	LG+G	3.61906	LG+G	3.60372	LG+G	3.60028	LG+G	3.60138	LG+G	3.57242		LG+G	3.48924	LG+G	3.68936	LG+G	3.66124
LG+G	3.59462	LG+G	3.58252	LG+G	3.57962	LG+G	3.59938	LG+G	3.6248	LG+G	3.60656	LG+G	3.59682	LG+G	3.61664	LG+G	3.58852	LG+G	3.57246		LG+G	3.49448	LG+G	3.7037	LG+G	3.63246
LG+G	3.6074	LG+G	3.59876	LG+G	3.57754	LG+G	3.61404	LG+G	3.60886	LG+G	3.60306	LG+G	3.58748	LG+G	3.60074	LG+G	3.58484	LG+G	3.58384		LG+G	3.49156	LG+G	3.70174	LG+G	3.64524
LG+G	3.61116	LG+G	3.60186	LG+G	3.577	LG+G	3.60214	LG+G	3.60488	LG+G	3.6223	LG+G	3.60394	LG+G	3.60258	LG+G	3.59954	LG+G	3.57538		LG+G	3.48548	LG+G	3.69934	LG+G	3.64194
LG+G	3.6055	LG+G	3.58888	LG+G	3.58194	LG+G	3.6033	LG+G	3.6095	LG+G	3.61186	LG+G	3.59704	LG+G	3.61786	LG+G	3.59942	LG+G	3.56262		LG+G	3.51156	LG+G	3.69696	LG+G	3.64586
LG+G	3.60248	LG+G	3.60508	LG+G	3.56118	LG+G	3.61356	LG+G	3.6027	LG+G	3.61032	LG+G	3.59652	LG+G	3.61374	LG+G	3.59884	LG+G	3.58144		LG+G	3.5191	LG+G	3.70748	LG+G	3.641
LG+G	3.61188	LG+G	3.5865	LG+G	3.55558	LG+G	3.60332	LG+G	3.60852	LG+G	3.6033	LG+G	3.62484	LG+G	3.58758	LG+G	3.57662	LG+G	3.5775		LG+G	3.51172	LG+G	3.68864	LG+G	3.6653
LG+G	3.6142	LG+G	3.6056	LG+G	3.58268	LG+G	3.62038	LG+G	3.60408	LG+G	3.60422	LG+G	3.61608	LG+G	3.61182	LG+G	3.58556	LG+G	3.572		LG+G	3.50844	LG+G	3.71496	LG+G	3.678
LG+G	3.6189	LG+G	3.60628	LG+G	3.58146	LG+G	3.61238	LG+G	3.6035	LG+G	3.59562	LG+G	3.61226	LG+G	3.60898	LG+G	3.60846	LG+G	3.57644		LG+G	3.50418	LG+G	3.69132	LG+G	3.6489
LG+G	3.60342	LG+G	3.60182	LG+G	3.5579	LG+G	3.6082	LG+G	3.62044	LG+G	3.59522	LG+G	3.60666	LG+G	3.61742	LG+G	3.6063	LG+G	3.57132		LG+G	3.49748	LG+G	3.71302	LG+G	3.64798
LG+G	3.59572	LG+G	3.59356	LG+G	3.5801	LG+G	3.62766	LG+G	3.60774	LG+G	3.57962	LG+G	3.6064	LG+G	3.60028	LG+G	3.57462	LG+G	3.57466		LG+G	3.48514	LG+G	3.67676	LG+G	3.65172
LG+G	3.61806	LG+G	3.60712	LG+G	3.57664	LG+G	3.59802	LG+G	3.6088	LG+G	3.59802	LG+G	3.60742	LG+G	3.6059	LG+G	3.58828	LG+G	3.56998		LG+G	3.52684	LG+G	3.70164	LG+G	3.65984
LG+G	3.59338	LG+G	3.60552	LG+G	3.58194	LG+G	3.62152	LG+G	3.62286	LG+G	3.60732	LG+G	3.60714	LG+G	3.61306	LG+G	3.57054	LG+G	3.5551		LG+G	3.489	LG+G	3.70866	LG+G	3.64966
LG+G	3.62634	LG+G	3.58276	LG+G	3.56592	LG+G	3.60018	LG+G	3.61606	LG+G	3.59972	LG+G	3.59842	LG+G	3.60202	LG+G	3.59156	LG+G	3.57696		LG+G	3.48746	LG+G	3.69244	LG+G	3.65116
LG+G	3.58888	LG+G	3.58198	LG+G	3.57228	LG+G	3.6089	LG+G	3.62066	LG+G	3.60062	LG+G	3.6157	LG+G	3.6111	LG+G	3.57522	LG+G	3.56364		LG+G	3.4992	LG+G	3.71086	LG+G	3.64126
LG+G	3.58946	LG+G	3.59892	LG+G	3.58518	LG+G	3.61078	LG+G	3.6195	LG+G	3.6014	LG+G	3.61334	LG+G	3.61304	LG+G	3.57616	LG+G	3.596		LG+G	3.5093	LG+G	3.70236	LG+G	3.65018
LG+G	3.5942	LG+G	3.58748	LG+G	3.59388	LG+G	3.60522	LG+G	3.61958	LG+G	3.60708	LG+G	3.60476	LG+G	3.609	LG+G	3.58808	LG+G	3.57244		LG+G	3.51314	LG+G	3.70508	LG+G	3.6713
LG+G	3.621	LG+G	3.5962	LG+G	3.57388	LG+G	3.60416	LG+G	3.607	LG+G	3.60274	LG+G	3.60808	LG+G	3.59944	LG+G	3.59084	LG+G	3.57078		LG+G	3.49234	LG+G	3.68694	LG+G	3.64682
LG+G	3.59708	LG+G	3.60334	LG+G	3.58218	LG+G	3.58852	LG+G	3.6303	LG+G	3.61512	LG+G	3.60236	LG+G	3.60926	LG+G	3.59142	LG+G	3.55768		LG+G	3.50022	LG+G	3.7109	LG+G	3.65082
LG+G	3.5949	LG+G	3.60372	LG+G	3.57084	LG+G	3.61138	LG+G	3.62228	LG+G	3.60112	LG+G	3.60372	LG+G	3.599	LG+G	3.59044	LG+G	3.54272		LG+G	3.49796	LG+G	3.68674	LG+G	3.63596
LG+G	3.61414	LG+G	3.60416	LG+G	3.5781	LG+G	3.61682	LG+G	3.61576	LG+G	3.58096	LG+G	3.61162	LG+G	3.6039	LG+G	3.58872	LG+G	3.58358		LG+G	3.51244	LG+G	3.6943	LG+G	3.66134
LG+G	3.58808	LG+G	3.5778	LG+G	3.56412	LG+G	3.60644	LG+G	3.62488	LG+G	3.60308	LG+G	3.62544	LG+G	3.60408	LG+G	3.58092	LG+G	3.57694		LG+G	3.48486	LG+G	3.69892	LG+G	3.65008
LG+G	3.60788	LG+G	3.5978	LG+G	3.57862	LG+G	3.61162	LG+G	3.61868	LG+G	3.61058	LG+G	3.60884	LG+G	3.60832	LG+G	3.57072	LG+G	3.569		LG+G	3.50694	LG+G	3.6878	LG+G	3.64202
LG+G	3.61846	LG+G	3.58174	LG+G	3.5865	LG+G	3.59888	LG+G	3.62272	LG+G	3.59698	LG+G	3.6167	LG+G	3.61654	LG+G	3.57592	LG+G	3.58324		LG+G	3.48776	LG+G	3.70178	LG+G	3.65046
LG+G	3.60416	LG+G	3.60564	LG+G	3.5816	LG+G	3.61166	LG+G	3.60908	LG+G	3.6011	LG+G	3.62088	LG+G	3.61704	LG+G	3.58392	LG+G	3.55684		LG+G	3.50714	LG+G	3.69434	LG+G	3.66452
LG+G	3.5852	LG+G	3.61344	LG+G	3.58082	LG+G	3.61756	LG+G	3.59756	LG+G	3.60244	LG+G	3.6169	LG+G	3.62328	LG+G	3.57854	LG+G	3.56672		LG+G	3.50362	LG+G	3.71558	LG+G	3.63442
LG+G	3.59556	LG+G	3.58346	LG+G	3.58144	LG+G	3.6039	LG+G	3.61988	LG+G	3.59448	LG+G	3.63322	LG+G	3.59934	LG+G	3.5766	LG+G	3.57544		LG+G	3.4932	LG+G	3.70544	LG+G	3.65662
LG+G	3.60336	LG+G	3.59132	LG+G	3.5767	LG+G	3.61232	LG+G	3.6175	LG+G	3.60576	LG+G	3.62098	LG+G	3.59778	LG+G	3.59742	LG+G	3.57862		LG+G	3.49696	LG+G	3.70006	LG+G	3.64516
LG+G	3.60522	LG+G	3.60552	LG+G	3.58684	LG+G	3.6167	LG+G	3.61336	LG+G	3.58724	LG+G	3.62294	LG+G	3.60436	LG+G	3.58366	LG+G	3.56036		LG+G	3.50488	LG+G	3.68822	LG+G	3.66234
LG+G	3.5982	LG+G	3.5964	LG+G	3.58072	LG+G	3.62148	LG+G	3.60592	LG+G	3.59102	LG+G	3.5964	LG+G	3.59578	LG+G	3.60696	LG+G	3.57746		LG+G	3.50236	LG+G	3.71414	LG+G	3.65514
LG+G	3.60176	LG+G	3.58844	LG+G	3.57572	LG+G	3.61788	LG+G	3.61186	LG+G	3.57852	LG+G	3.60392	LG+G	3.613	LG+G	3.58504	LG+G	3.56602		LG+G	3.51766	LG+G	3.69462	LG+G	3.63498
LG+G	3.61788	LG+G	3.60498	LG+G	3.57586	LG+G	3.61986	LG+G	3.6159	LG+G	3.60042	LG+G	3.62346	LG+G	3.59816	LG+G	3.5872	LG+G	3.56532		LG+G	3.50008	LG+G	3.71748	LG+G	3.63516
LG+G	3.61948	LG+G	3.60276	LG+G	3.58524	LG+G	3.61216	LG+G	3.61672	LG+G	3.59466	LG+G	3.6058	LG+G	3.62052	LG+G	3.5744	LG+G	3.5494		LG+G	3.51	LG+G	3.69176	LG+G	3.65202
LG+G	3.59926	LG+G	3.59564	LG+G	3.569	LG+G	3.6075	LG+G	3.59866	LG+G	3.60652	LG+G	3.61066	LG+G	3.5907	LG+G	3.58582	LG+G	3.56604		LG+G	3.50134	LG+G	3.68542	LG+G	3.64858
LG+G	3.60436	LG+G	3.5838	LG+G	3.5922	LG+G	3.6138	LG+G	3.60658	LG+G	3.60128	LG+G	3.62034	LG+G	3.6009	LG+G	3.59284	LG+G	3.57672		LG+G	3.50102	LG+G	3.71016	LG+G	3.64948
LG+G	3.60918	LG+G	3.5936	LG+G	3.58806	LG+G	3.60812	LG+G	3.60922	LG+G	3.60502	LG+G	3.61282	LG+G	3.60386	LG+G	3.59564	LG+G	3.56752		LG+G	3.50792	LG+G	3.69918	LG+G	3.65436
LG+G	3.588	LG+G	3.59384	LG+G	3.57984	LG+G	3.61636	LG+G	3.6164	LG+G	3.6067	LG+G	3.62774	LG+G	3.61912	LG+G	3.58284	LG+G	3.56914		LG+G	3.49316	LG+G	3.70184	LG+G	3.65152
LG+G	3.60634	LG+G	3.61214	LG+G	3.5854	LG+G	3.61716	LG+G	3.61836	LG+G	3.58436	LG+G	3.61674	LG+G	3.60238	LG+G	3.5833	LG+G	3.58532		LG+G	3.48638	LG+G	3.69408	LG+G	3.65024
LG+G	3.60516	LG+G	3.60998	LG+G	3.5646	LG+G	3.61652	LG+G	3.61886	LG+G	3.61306	LG+G	3.60484	LG+G	3.61542	LG+G	3.58286	LG+G	3.56368		LG+G	3.50396	LG+G	3.70368	LG+G	3.63676
LG+G	3.60606	LG+G	3.59878	LG+G	3.5713	LG+G	3.60726	LG+G	3.62264	LG+G	3.5992	LG+G	3.59982	LG+G	3.61916	LG+G	3.59792	LG+G	3.5629		LG+G	3.5099	LG+G	3.69582	LG+G	3.64662
LG+G	3.60334	LG+G	3.6038	LG+G	3.59734	LG+G	3.60162	LG+G	3.60912	LG+G	3.60062	LG+G	3.6155	LG+G	3.5914	LG+G	3.58726	LG+G	3.58854		LG+G	3.5083	LG+G	3.69868	LG+G	3.65854
LG+G	3.60572	LG+G	3.59612	LG+G	3.5785	LG+G	3.60938	LG+G	3.61316	LG+G	3.60672	LG+G	3.61308	LG+G	3.58546	LG+G	3.58004	LG+G	3.57434		LG+G	3.48596	LG+G	3.69052	LG+G	3.6516
LG+G	3.6023	LG+G	3.59834	LG+G	3.58136	LG+G	3.60572	LG+G	3.63766	LG+G	3.59844	LG+G	3.59646	LG+G	3.59964	LG+G	3.58226	LG+G	3.5759		LG+G	3.50114	LG+G	3.6995	LG+G	3.63656
LG+G	3.59062	LG+G	3.58918	LG+G	3.55886	LG+G	3.62054	LG+G	3.6125	LG+G	3.5973	LG+G	3.60852	LG+G	3.61288	LG+G	3.586	LG+G	3.56884		LG+G	3.49738	LG+G	3.6852	LG+G	3.66128
LG+G	3.59716	LG+G	3.58974	LG+G	3.56428	LG+G	3.62016	LG+G	3.5998	LG+G	3.61236	LG+G	3.60344	LG+G	3.60818	LG+G	3.58516	LG+G	3.57964		LG+G	3.49812	LG+G	3.6895	LG+G	3.6573
LG+G	3.59388	LG+G	3.59274	LG+G	3.57754	LG+G	3.60624	LG+G	3.59984	LG+G	3.603	LG+G	3.6113	LG+G	3.58914	LG+G	3.59818	LG+G	3.58008		LG+G	3.51776	LG+G	3.69268	LG+G	3.65672
LG+G	3.6081	LG+G	3.60052	LG+G	3.56928	LG+G	3.59318	LG+G	3.61374	LG+G	3.60386	LG+G	3.61698	LG+G	3.605	LG+G	3.5997	LG+G	3.57446		LG+G	3.49612	LG+G	3.70656	LG+G	3.64926
LG+G	3.58486	LG+G	3.59182	LG+G	3.58266	LG+G	3.61172	LG+G	3.6187	LG+G	3.60522	LG+G	3.5957	LG+G	3.58736	LG+G	3.58446	LG+G	3.576		LG+G	3.5047	LG+G	3.70892	LG+G	3.65378
LG+G	3.59562	LG+G	3.5989	LG+G	3.56724	LG+G	3.61136	LG+G	3.60968	LG+G	3.61404	LG+G	3.61494	LG+G	3.61546	LG+G	3.59932	LG+G	3.56684		LG+G	3.48226	LG+G	3.68888	LG+G	3.66972
LG+G	3.59394	LG+G	3.58132	LG+G	3.59024	LG+G	3.60248	LG+G	3.61678	LG+G	3.6188	LG+G	3.6108	LG+G	3.604	LG+G	3.57698	LG+G	3.56336		LG+G	3.49902	LG+G	3.70266	LG+G	3.63754
LG+G	3.60224	LG+G	3.57274	LG+G	3.58006	LG+G	3.58296	LG+G	3.6252	LG+G	3.60274	LG+G	3.61574	LG+G	3.5995	LG+G	3.59796	LG+G	3.57636		LG+G	3.50136	LG+G	3.71862	LG+G	3.63826
LG+G	3.5937	LG+G	3.59618	LG+G	3.57688	LG+G	3.60702	LG+G	3.63014	LG+G	3.58368	LG+G	3.60292	LG+G	3.6122	LG+G	3.57868	LG+G	3.56636		LG+G	3.50376	LG+G	3.70024	LG+G	3.64326
LG+G	3.5998	LG+G	3.60476	LG+G	3.56824	LG+G	3.61648	LG+G	3.62604	LG+G	3.60756	LG+G	3.61894	LG+G	3.63344	LG+G	3.5738	LG+G	3.55762		LG+G	3.4868	LG+G	3.71066	LG+G	3.64686
LG+G	3.5936	LG+G	3.61494	LG+G	3.58212	LG+G	3.60584	LG+G	3.61136	LG+G	3.617	LG+G	3.60288	LG+G	3.6069	LG+G	3.59796	LG+G	3.57014		LG+G	3.50146	LG+G	3.70664	LG+G	3.6428
LG+G	3.61138	LG+G	3.6038	LG+G	3.57848	LG+G	3.62024	LG+G	3.62014	LG+G	3.58666	LG+G	3.60942	LG+G	3.61834	LG+G	3.58328	LG+G	3.58194		LG+G	3.5013	LG+G	3.70876	LG+G	3.63746
LG+G	3.59728	LG+G	3.584	LG+G	3.56092	LG+G	3.61326	LG+G	3.60924	LG+G	3.59582	LG+G	3.61056	LG+G	3.61458	LG+G	3.5791	LG+G	3.5621		LG+G	3.51062	LG+G	3.68722	LG+G	3.63698
LG+G	3.60894	LG+G	3.58594	LG+G	3.56986	LG+G	3.59726	LG+G	3.6012	LG+G	3.60932	LG+G	3.60456	LG+G	3.60072	LG+G	3.58382	LG+G	3.5775		LG+G	3.51466	LG+G	3.70392	LG+G	3.67528
LG+G	3.6003	LG+G	3.60338	LG+G	3.5769	LG+G	3.61052	LG+G	3.611	LG+G	3.59376	LG+G	3.60064	LG+G	3.60256	LG+G	3.57802	LG+G	3.5747		LG+G	3.50872	LG+G	3.70796	LG+G	3.64802
LG+G	3.57682	LG+G	3.58954	LG+G	3.55884	LG+G	3.59664	LG+G	3.60036	LG+G	3.6257	LG+G	3.59742	LG+G	3.61396	LG+G	3.5807	LG+G	3.58902		LG+G	3.49112	LG+G	3.67878	LG+G	3.64522
LG+G	3.60972	LG+G	3.58166	LG+G	3.58514	LG+G	3.62886	LG+G	3.62466	LG+G	3.60814	LG+G	3.60784	LG+G	3.60172	LG+G	3.58754	LG+G	3.5784		LG+G	3.5072	LG+G	3.69838	LG+G	3.66444
LG+G	3.61624	LG+G	3.57746	LG+G	3.59546	LG+G	3.60916	LG+G	3.61964	LG+G	3.60118	LG+G	3.61364	LG+G	3.59734	LG+G	3.57322	LG+G	3.55868		LG+G	3.49654	LG+G	3.7214	LG+G	3.65886
LG+G	3.60058	LG+G	3.5933	LG+G	3.57718	LG+G	3.60398	LG+G	3.6119	LG+G	3.59022	LG+G	3.60718	LG+G	3.6092	LG+G	3.6017	LG+G	3.55944		LG+G	3.49692	LG+G	3.7153	LG+G	3.64974
LG+G	3.60912	LG+G	3.59302	LG+G	3.59224	LG+G	3.6012	LG+G	3.62518	LG+G	3.60198	LG+G	3.61318	LG+G	3.5999	LG+G	3.58754	LG+G	3.56612		LG+G	3.49448	LG+G	3.70398	LG+G	3.64114
LG+G	3.59706	LG+G	3.60652	LG+G	3.58374	LG+G	3.5859	LG+G	3.62218	LG+G	3.59304	LG+G	3.61666	LG+G	3.59838	LG+G	3.59624	LG+G	3.56906		LG+G	3.48504	LG+G	3.70362	LG+G	3.64354
LG+G	3.58726	LG+G	3.57606	LG+G	3.5908	LG+G	3.60944	LG+G	3.61776	LG+G	3.59988	LG+G	3.5924	LG+G	3.6017	LG+G	3.59562	LG+G	3.56766		LG+G	3.50206	LG+G	3.70508	LG+G	3.64774
LG+G	3.6099	LG+G	3.5972	LG+G	3.57164	LG+G	3.60284	LG+G	3.62154	LG+G	3.60288	LG+G	3.59822	LG+G	3.63212	LG+G	3.58156	LG+G	3.57998		LG+G	3.50752	LG+G	3.69388	LG+G	3.66038
LG+G	3.6115	LG+G	3.59366	LG+G	3.57518	LG+G	3.61542	LG+G	3.62698	LG+G	3.59616	LG+G	3.5927	LG+G	3.6023	LG+G	3.567	LG+G	3.5753		LG+G	3.52686	LG+G	3.69608	LG+G	3.6585
LG+G	3.60384	LG+G	3.6017	LG+G	3.57384	LG+G	3.60762	LG+G	3.61284	LG+G	3.60952	LG+G	3.61506	LG+G	3.60814	LG+G	3.57816	LG+G	3.56848		LG+G	3.49962	LG+G	3.69288	LG+G	3.63306
LG+F+G+C60	3.01712	LG+F+G+C60	3.02838	LG+F+G+C60	2.97964	LG+F+G+C60	3.01488	LG+F+G+C60	3.00658	LG+F+G+C60	2.9952	LG+F+G+C60	2.9795	LG+F+G+C60	2.99566	LG+F+G+C60	2.97724	LG+F+G+C60	2.97162		LG+F+G+C60	2.89304	LG+F+G+C60	3.08624	LG+F+G+C60	3.05336
LG+F+G+C60	2.9818	LG+F+G+C60	2.99262	LG+F+G+C60	2.97654	LG+F+G+C60	2.99318	LG+F+G+C60	3.00986	LG+F+G+C60	2.97114	LG+F+G+C60	3.00134	LG+F+G+C60	2.9899	LG+F+G+C60	2.97506	LG+F+G+C60	2.97066		LG+F+G+C60	2.8743	LG+F+G+C60	3.07948	LG+F+G+C60	3.02742
LG+F+G+C60	2.98074	LG+F+G+C60	3.00674	LG+F+G+C60	2.969	LG+F+G+C60	3.00694	LG+F+G+C60	2.99652	LG+F+G+C60	2.98008	LG+F+G+C60	3.01016	LG+F+G+C60	3.00166	LG+F+G+C60	2.98042	LG+F+G+C60	2.97016		LG+F+G+C60	2.88428	LG+F+G+C60	3.08662	LG+F+G+C60	3.04686
LG+F+G+C60	3.01382	LG+F+G+C60	2.99526	LG+F+G+C60	2.97164	LG+F+G+C60	3.0084	LG+F+G+C60	2.99864	LG+F+G+C60	2.95778	LG+F+G+C60	2.98428	LG+F+G+C60	2.98888	LG+F+G+C60	2.96976	LG+F+G+C60	2.99626		LG+F+G+C60	2.88504	LG+F+G+C60	3.09652	LG+F+G+C60	3.04076
LG+F+G+C60	2.99548	LG+F+G+C60	3.00544	LG+F+G+C60	2.9746	LG+F+G+C60	2.99694	LG+F+G+C60	3.0058	LG+F+G+C60	2.96984	LG+F+G+C60	3.00536	LG+F+G+C60	3.01152	LG+F+G+C60	2.9802	LG+F+G+C60	2.98498		LG+F+G+C60	2.8892	LG+F+G+C60	3.09024	LG+F+G+C60	3.04836
LG+F+G+C60	2.99746	LG+F+G+C60	3.02432	LG+F+G+C60	2.97118	LG+F+G+C60	3.00912	LG+F+G+C60	3.0043	LG+F+G+C60	3.00914	LG+F+G+C60	3.00904	LG+F+G+C60	2.99388	LG+F+G+C60	2.97242	LG+F+G+C60	2.9621		LG+F+G+C60	2.8825	LG+F+G+C60	3.10092	LG+F+G+C60	3.06058
LG+F+G+C60	2.998	LG+F+G+C60	3.01474	LG+F+G+C60	2.9595	LG+F+G+C60	2.98416	LG+F+G+C60	3.00386	LG+F+G+C60	2.98476	LG+F+G+C60	2.99646	LG+F+G+C60	2.9801	LG+F+G+C60	2.97802	LG+F+G+C60	2.9785		LG+F+G+C60	2.88818	LG+F+G+C60	3.09138	LG+F+G+C60	3.04808
LG+F+G+C60	2.9978	LG+F+G+C60	3.0092	LG+F+G+C60	2.99136	LG+F+G+C60	2.9879	LG+F+G+C60	2.99784	LG+F+G+C60	2.99758	LG+F+G+C60	3.00756	LG+F+G+C60	2.9891	LG+F+G+C60	2.98884	LG+F+G+C60	2.9826		LG+F+G+C60	2.89172	LG+F+G+C60	3.08166	LG+F+G+C60	3.05994
LG+F+G+C60	3.02328	LG+F+G+C60	3.0099	LG+F+G+C60	2.9588	LG+F+G+C60	3.01104	LG+F+G+C60	2.9981	LG+F+G+C60	2.97578	LG+F+G+C60	2.99758	LG+F+G+C60	2.99604	LG+F+G+C60	2.98238	LG+F+G+C60	2.98056		LG+F+G+C60	2.89294	LG+F+G+C60	3.08744	LG+F+G+C60	3.04974
LG+F+G+C60	3.01094	LG+F+G+C60	3.0177	LG+F+G+C60	2.97678	LG+F+G+C60	3.01286	LG+F+G+C60	3.00582	LG+F+G+C60	2.99732	LG+F+G+C60	3.00166	LG+F+G+C60	3.00644	LG+F+G+C60	2.99828	LG+F+G+C60	2.96814		LG+F+G+C60	2.88064	LG+F+G+C60	3.09562	LG+F+G+C60	3.06232
LG+F+G+C60	3.01192	LG+F+G+C60	3.01208	LG+F+G+C60	2.97182	LG+F+G+C60	2.99836	LG+F+G+C60	2.99514	LG+F+G+C60	2.99328	LG+F+G+C60	3.00862	LG+F+G+C60	3.00212	LG+F+G+C60	2.96368	LG+F+G+C60	2.98104		LG+F+G+C60	2.90028	LG+F+G+C60	3.1148	LG+F+G+C60	3.05332
LG+F+G+C60	2.99328	LG+F+G+C60	3.00996	LG+F+G+C60	2.98536	LG+F+G+C60	3.00216	LG+F+G+C60	3.00654	LG+F+G+C60	3.00962	LG+F+G+C60	3.00942	LG+F+G+C60	2.98374	LG+F+G+C60	2.97842	LG+F+G+C60	2.96572		LG+F+G+C60	2.9024	LG+F+G+C60	3.10004	LG+F+G+C60	3.04932
LG+F+G+C60	2.99946	LG+F+G+C60	3.01322	LG+F+G+C60	2.98206	LG+F+G+C60	2.99942	LG+F+G+C60	3.00084	LG+F+G+C60	2.98324	LG+F+G+C60	3.02142	LG+F+G+C60	3.0112	LG+F+G+C60	2.99014	LG+F+G+C60	2.98162		LG+F+G+C60	2.89122	LG+F+G+C60	3.09562	LG+F+G+C60	3.05924
LG+F+G+C60	3.01058	LG+F+G+C60	2.99622	LG+F+G+C60	2.98816	LG+F+G+C60	2.98178	LG+F+G+C60	3.01586	LG+F+G+C60	2.98828	LG+F+G+C60	2.9832	LG+F+G+C60	3.01142	LG+F+G+C60	2.9873	LG+F+G+C60	2.98702		LG+F+G+C60	2.89038	LG+F+G+C60	3.09654	LG+F+G+C60	3.0313
LG+F+G+C60	3.00774	LG+F+G+C60	3.00134	LG+F+G+C60	2.99156	LG+F+G+C60	3.00264	LG+F+G+C60	3.00282	LG+F+G+C60	2.98576	LG+F+G+C60	3.00238	LG+F+G+C60	3.00274	LG+F+G+C60	2.9862	LG+F+G+C60	2.96812		LG+F+G+C60	2.89354	LG+F+G+C60	3.08056	LG+F+G+C60	3.05612
LG+F+G+C60	2.98618	LG+F+G+C60	3.001	LG+F+G+C60	2.9666	LG+F+G+C60	2.99988	LG+F+G+C60	3.0004	LG+F+G+C60	2.97308	LG+F+G+C60	2.99576	LG+F+G+C60	2.99584	LG+F+G+C60	2.97276	LG+F+G+C60	2.97452		LG+F+G+C60	2.88604	LG+F+G+C60	3.09888	LG+F+G+C60	3.05184
LG+F+G+C60	3.0162	LG+F+G+C60	3.0095	LG+F+G+C60	2.9841	LG+F+G+C60	3.0073	LG+F+G+C60	3.01704	LG+F+G+C60	2.99408	LG+F+G+C60	3.00606	LG+F+G+C60	2.99814	LG+F+G+C60	2.965	LG+F+G+C60	2.95062		LG+F+G+C60	2.88972	LG+F+G+C60	3.10646	LG+F+G+C60	3.04758
LG+F+G+C60	3.00924	LG+F+G+C60	3.00168	LG+F+G+C60	2.97272	LG+F+G+C60	2.99858	LG+F+G+C60	3.01348	LG+F+G+C60	2.9845	LG+F+G+C60	2.998	LG+F+G+C60	2.98346	LG+F+G+C60	2.975	LG+F+G+C60	2.98236		LG+F+G+C60	2.88412	LG+F+G+C60	3.07972	LG+F+G+C60	3.06706
LG+F+G+C60	2.99626	LG+F+G+C60	3.01186	LG+F+G+C60	2.97706	LG+F+G+C60	2.98618	LG+F+G+C60	2.9895	LG+F+G+C60	2.98904	LG+F+G+C60	2.98884	LG+F+G+C60	2.98354	LG+F+G+C60	2.97764	LG+F+G+C60	2.9636		LG+F+G+C60	2.89938	LG+F+G+C60	3.09064	LG+F+G+C60	3.04672
LG+F+G+C60	2.98822	LG+F+G+C60	3.01152	LG+F+G+C60	2.98994	LG+F+G+C60	2.99946	LG+F+G+C60	3.00484	LG+F+G+C60	2.98962	LG+F+G+C60	2.99534	LG+F+G+C60	2.99892	LG+F+G+C60	2.96414	LG+F+G+C60	2.98512		LG+F+G+C60	2.88036	LG+F+G+C60	3.07948	LG+F+G+C60	3.03516
LG+F+G+C60	3.00668	LG+F+G+C60	3.00906	LG+F+G+C60	2.95682	LG+F+G+C60	3.00578	LG+F+G+C60	3.01136	LG+F+G+C60	2.98738	LG+F+G+C60	2.99254	LG+F+G+C60	2.9944	LG+F+G+C60	2.96462	LG+F+G+C60	2.97252		LG+F+G+C60	2.87	LG+F+G+C60	3.09162	LG+F+G+C60	3.05234
LG+F+G+C60	3.0088	LG+F+G+C60	2.99796	LG+F+G+C60	2.98822	LG+F+G+C60	2.98218	LG+F+G+C60	3.00076	LG+F+G+C60	2.98556	LG+F+G+C60	3.00034	LG+F+G+C60	3.00204	LG+F+G+C60	2.97014	LG+F+G+C60	2.98162		LG+F+G+C60	2.88086	LG+F+G+C60	3.09858	LG+F+G+C60	3.06148
LG+F+G+C60	3.01274	LG+F+G+C60	3.00566	LG+F+G+C60	3.0054	LG+F+G+C60	2.99626	LG+F+G+C60	3.01256	LG+F+G+C60	2.99682	LG+F+G+C60	2.99054	LG+F+G+C60	2.98866	LG+F+G+C60	2.9609	LG+F+G+C60	2.96802		LG+F+G+C60	2.87542	LG+F+G+C60	3.10364	LG+F+G+C60	3.05294
LG+F+G+C60	3.01158	LG+F+G+C60	3.00466	LG+F+G+C60	2.96432	LG+F+G+C60	3.00064	LG+F+G+C60	3.01794	LG+F+G+C60	2.99332	LG+F+G+C60	2.99734	LG+F+G+C60	2.99844	LG+F+G+C60	2.97918	LG+F+G+C60	3.00032		LG+F+G+C60	2.88246	LG+F+G+C60	3.08018	LG+F+G+C60	3.04416
LG+F+G+C60	3.01492	LG+F+G+C60	2.99504	LG+F+G+C60	2.9891	LG+F+G+C60	2.99086	LG+F+G+C60	3.0037	LG+F+G+C60	3.01432	LG+F+G+C60	2.99942	LG+F+G+C60	3.0217	LG+F+G+C60	2.9678	LG+F+G+C60	2.97044		LG+F+G+C60	2.9086	LG+F+G+C60	3.10726	LG+F+G+C60	3.04802
LG+F+G+C60	3.0007	LG+F+G+C60	3.01744	LG+F+G+C60	2.97962	LG+F+G+C60	2.9973	LG+F+G+C60	3.00638	LG+F+G+C60	2.98444	LG+F+G+C60	3.00376	LG+F+G+C60	2.9789	LG+F+G+C60	2.98708	LG+F+G+C60	2.96828		LG+F+G+C60	2.89758	LG+F+G+C60	3.10286	LG+F+G+C60	3.0617
LG+F+G+C60	3.0027	LG+F+G+C60	3.00356	LG+F+G+C60	3.01236	LG+F+G+C60	3.01182	LG+F+G+C60	3.01236	LG+F+G+C60	3.00544	LG+F+G+C60	3.00202	LG+F+G+C60	2.99218	LG+F+G+C60	2.9749	LG+F+G+C60	2.97112		LG+F+G+C60	2.8887	LG+F+G+C60	3.08954	LG+F+G+C60	3.04174
LG+F+G+C60	2.9998	LG+F+G+C60	3.01792	LG+F+G+C60	2.98674	LG+F+G+C60	2.99416	LG+F+G+C60	3.00192	LG+F+G+C60	2.99706	LG+F+G+C60	3.01404	LG+F+G+C60	3.00222	LG+F+G+C60	2.96676	LG+F+G+C60	2.98098		LG+F+G+C60	2.89246	LG+F+G+C60	3.0746	LG+F+G+C60	3.02992
LG+F+G+C60	2.98522	LG+F+G+C60	2.99864	LG+F+G+C60	2.97798	LG+F+G+C60	2.99258	LG+F+G+C60	3.00594	LG+F+G+C60	2.9979	LG+F+G+C60	2.98256	LG+F+G+C60	2.98712	LG+F+G+C60	2.97112	LG+F+G+C60	2.95812		LG+F+G+C60	2.91668	LG+F+G+C60	3.08504	LG+F+G+C60	3.05152
LG+F+G+C60	3.00148	LG+F+G+C60	3.0129	LG+F+G+C60	2.99896	LG+F+G+C60	2.99816	LG+F+G+C60	3.02112	LG+F+G+C60	2.9666	LG+F+G+C60	3.00376	LG+F+G+C60	2.98726	LG+F+G+C60	2.9989	LG+F+G+C60	2.9795		LG+F+G+C60	2.8614	LG+F+G+C60	3.07962	LG+F+G+C60	3.05192
LG+F+G+C60	3.0133	LG+F+G+C60	3.02884	LG+F+G+C60	2.97922	LG+F+G+C60	2.99628	LG+F+G+C60	3.00784	LG+F+G+C60	2.984	LG+F+G+C60	3.0118	LG+F+G+C60	2.99868	LG+F+G+C60	2.9712	LG+F+G+C60	2.98838		LG+F+G+C60	2.87288	LG+F+G+C60	3.08486	LG+F+G+C60	3.04458
LG+F+G+C60	3.00228	LG+F+G+C60	3.00666	LG+F+G+C60	2.98238	LG+F+G+C60	3.00538	LG+F+G+C60	2.9984	LG+F+G+C60	2.9939	LG+F+G+C60	2.99006	LG+F+G+C60	2.99772	LG+F+G+C60	2.99112	LG+F+G+C60	2.99566		LG+F+G+C60	2.90836	LG+F+G+C60	3.08548	LG+F+G+C60	3.0691
LG+F+G+C60	2.98698	LG+F+G+C60	2.97938	LG+F+G+C60	2.99612	LG+F+G+C60	2.9976	LG+F+G+C60	2.99694	LG+F+G+C60	2.97802	LG+F+G+C60	3.0011	LG+F+G+C60	2.99114	LG+F+G+C60	2.98748	LG+F+G+C60	2.99426		LG+F+G+C60	2.89356	LG+F+G+C60	3.10166	LG+F+G+C60	3.05982
LG+F+G+C60	2.99958	LG+F+G+C60	3.0253	LG+F+G+C60	2.9855	LG+F+G+C60	3.00454	LG+F+G+C60	3.011	LG+F+G+C60	2.99588	LG+F+G+C60	2.98756	LG+F+G+C60	3.00332	LG+F+G+C60	2.98404	LG+F+G+C60	2.98652		LG+F+G+C60	2.8836	LG+F+G+C60	3.10418	LG+F+G+C60	3.04908
LG+F+G+C60	3.02598	LG+F+G+C60	3.0129	LG+F+G+C60	2.98992	LG+F+G+C60	3.00258	LG+F+G+C60	3.00054	LG+F+G+C60	2.9991	LG+F+G+C60	3.00586	LG+F+G+C60	3.02034	LG+F+G+C60	2.98522	LG+F+G+C60	2.96668		LG+F+G+C60	2.89556	LG+F+G+C60	3.06406	LG+F+G+C60	3.0558
LG+F+G+C60	3.01244	LG+F+G+C60	2.99798	LG+F+G+C60	2.9606	LG+F+G+C60	2.98954	LG+F+G+C60	3.01004	LG+F+G+C60	2.9639	LG+F+G+C60	2.99586	LG+F+G+C60	2.99568	LG+F+G+C60	2.96838	LG+F+G+C60	2.9773		LG+F+G+C60	2.87722	LG+F+G+C60	3.09108	LG+F+G+C60	3.03052
LG+F+G+C60	2.99868	LG+F+G+C60	3.00392	LG+F+G+C60	2.97944	LG+F+G+C60	2.99154	LG+F+G+C60	2.99024	LG+F+G+C60	2.98154	LG+F+G+C60	3.01102	LG+F+G+C60	3.02636	LG+F+G+C60	2.97964	LG+F+G+C60	2.97736		LG+F+G+C60	2.90076	LG+F+G+C60	3.09214	LG+F+G+C60	3.05698
LG+F+G+C60	3.00936	LG+F+G+C60	2.99856	LG+F+G+C60	2.9733	LG+F+G+C60	2.99276	LG+F+G+C60	3.01438	LG+F+G+C60	2.99168	LG+F+G+C60	2.99586	LG+F+G+C60	3.0128	LG+F+G+C60	2.97906	LG+F+G+C60	2.97872		LG+F+G+C60	2.8968	LG+F+G+C60	3.07938	LG+F+G+C60	3.03804
LG+F+G+C60	3.0102	LG+F+G+C60	3.00672	LG+F+G+C60	2.97762	LG+F+G+C60	2.98076	LG+F+G+C60	2.98946	LG+F+G+C60	2.98128	LG+F+G+C60	3.00872	LG+F+G+C60	2.98594	LG+F+G+C60	2.97288	LG+F+G+C60	2.95662		LG+F+G+C60	2.8912	LG+F+G+C60	3.06788	LG+F+G+C60	3.03682
LG+F+G+C60	2.99594	LG+F+G+C60	2.99438	LG+F+G+C60	2.97326	LG+F+G+C60	2.99648	LG+F+G+C60	3.00486	LG+F+G+C60	2.97762	LG+F+G+C60	3.01638	LG+F+G+C60	2.99706	LG+F+G+C60	2.9951	LG+F+G+C60	2.98638		LG+F+G+C60	2.88726	LG+F+G+C60	3.1095	LG+F+G+C60	3.04536
LG+F+G+C60	3.0086	LG+F+G+C60	3.00992	LG+F+G+C60	2.9933	LG+F+G+C60	3.00684	LG+F+G+C60	3.01314	LG+F+G+C60	2.99704	LG+F+G+C60	3.0148	LG+F+G+C60	2.99514	LG+F+G+C60	2.98842	LG+F+G+C60	2.97588		LG+F+G+C60	2.88538	LG+F+G+C60	3.06864	LG+F+G+C60	3.0597
LG+F+G+C60	3.0021	LG+F+G+C60	3.00682	LG+F+G+C60	2.95818	LG+F+G+C60	3.00118	LG+F+G+C60	3.02242	LG+F+G+C60	2.98186	LG+F+G+C60	3.00812	LG+F+G+C60	3.01532	LG+F+G+C60	2.99882	LG+F+G+C60	2.97452		LG+F+G+C60	2.87664	LG+F+G+C60	3.10674	LG+F+G+C60	3.05454
LG+F+G+C60	3.01162	LG+F+G+C60	2.99346	LG+F+G+C60	2.9828	LG+F+G+C60	3.01708	LG+F+G+C60	2.99198	LG+F+G+C60	2.98994	LG+F+G+C60	3.01268	LG+F+G+C60	2.99866	LG+F+G+C60	2.99064	LG+F+G+C60	2.96566		LG+F+G+C60	2.89398	LG+F+G+C60	3.09482	LG+F+G+C60	3.0509
LG+F+G+C60	3.00968	LG+F+G+C60	3.00664	LG+F+G+C60	2.97666	LG+F+G+C60	3.01622	LG+F+G+C60	2.99872	LG+F+G+C60	2.99216	LG+F+G+C60	3.00244	LG+F+G+C60	2.99538	LG+F+G+C60	2.96872	LG+F+G+C60	2.9794		LG+F+G+C60	2.87918	LG+F+G+C60	3.09742	LG+F+G+C60	3.05592
LG+F+G+C60	3.02942	LG+F+G+C60	3.00878	LG+F+G+C60	2.97298	LG+F+G+C60	3.0058	LG+F+G+C60	2.98866	LG+F+G+C60	2.99956	LG+F+G+C60	3.00018	LG+F+G+C60	3.01784	LG+F+G+C60	2.97386	LG+F+G+C60	2.98316		LG+F+G+C60	2.87762	LG+F+G+C60	3.09066	LG+F+G+C60	3.0401
LG+F+G+C60	2.97614	LG+F+G+C60	3.00586	LG+F+G+C60	2.98838	LG+F+G+C60	3.00118	LG+F+G+C60	3.0083	LG+F+G+C60	2.99994	LG+F+G+C60	3.0024	LG+F+G+C60	3.00668	LG+F+G+C60	2.9845	LG+F+G+C60	2.96248		LG+F+G+C60	2.88256	LG+F+G+C60	3.09314	LG+F+G+C60	3.05196
LG+F+G+C60	2.98682	LG+F+G+C60	3.00224	LG+F+G+C60	2.97688	LG+F+G+C60	2.9927	LG+F+G+C60	3.0077	LG+F+G+C60	2.98954	LG+F+G+C60	2.99646	LG+F+G+C60	2.98994	LG+F+G+C60	2.9841	LG+F+G+C60	2.97334		LG+F+G+C60	2.91542	LG+F+G+C60	3.07938	LG+F+G+C60	3.05292
LG+F+G+C60	3.00968	LG+F+G+C60	3.003	LG+F+G+C60	2.98712	LG+F+G+C60	3.01038	LG+F+G+C60	2.99436	LG+F+G+C60	2.996	LG+F+G+C60	3.00012	LG+F+G+C60	2.98718	LG+F+G+C60	2.9945	LG+F+G+C60	2.98212		LG+F+G+C60	2.88904	LG+F+G+C60	3.09072	LG+F+G+C60	3.06078
LG+F+G+C60	3.00352	LG+F+G+C60	3.00204	LG+F+G+C60	2.9747	LG+F+G+C60	3.01462	LG+F+G+C60	3.00352	LG+F+G+C60	2.9798	LG+F+G+C60	3.00066	LG+F+G+C60	2.9973	LG+F+G+C60	2.97712	LG+F+G+C60	2.96016		LG+F+G+C60	2.89258	LG+F+G+C60	3.10396	LG+F+G+C60	3.05706
LG+F+G+C60	3.01158	LG+F+G+C60	3.01026	LG+F+G+C60	2.97328	LG+F+G+C60	3.0085	LG+F+G+C60	3.00344	LG+F+G+C60	3.0008	LG+F+G+C60	2.99498	LG+F+G+C60	3.00144	LG+F+G+C60	2.96898	LG+F+G+C60	2.97632		LG+F+G+C60	2.87224	LG+F+G+C60	3.09578	LG+F+G+C60	3.05776
LG+F+G+C60	3.00844	LG+F+G+C60	2.99656	LG+F+G+C60	2.98518	LG+F+G+C60	3.00226	LG+F+G+C60	3.00752	LG+F+G+C60	2.9875	LG+F+G+C60	2.99576	LG+F+G+C60	2.99466	LG+F+G+C60	2.99464	LG+F+G+C60	2.96142		LG+F+G+C60	2.89128	LG+F+G+C60	3.09942	LG+F+G+C60	3.0523
LG+F+G+C60	2.9927	LG+F+G+C60	3.00464	LG+F+G+C60	2.98502	LG+F+G+C60	3.00982	LG+F+G+C60	3.02134	LG+F+G+C60	3.0037	LG+F+G+C60	3.00874	LG+F+G+C60	3.00168	LG+F+G+C60	2.97004	LG+F+G+C60	2.9652		LG+F+G+C60	2.89856	LG+F+G+C60	3.08782	LG+F+G+C60	3.0609
LG+F+G+C60	2.99774	LG+F+G+C60	3.01478	LG+F+G+C60	2.979	LG+F+G+C60	3.00478	LG+F+G+C60	3.00506	LG+F+G+C60	2.9835	LG+F+G+C60	3.0167	LG+F+G+C60	3.01068	LG+F+G+C60	2.96644	LG+F+G+C60	2.9707		LG+F+G+C60	2.9031	LG+F+G+C60	3.08368	LG+F+G+C60	3.06268
LG+F+G+C60	3.00988	LG+F+G+C60	2.99724	LG+F+G+C60	2.99088	LG+F+G+C60	2.99166	LG+F+G+C60	2.99438	LG+F+G+C60	2.97714	LG+F+G+C60	2.99454	LG+F+G+C60	3.01116	LG+F+G+C60	2.96364	LG+F+G+C60	2.98494		LG+F+G+C60	2.89298	LG+F+G+C60	3.09016	LG+F+G+C60	3.04652
LG+F+G+C60	3.00116	LG+F+G+C60	3.0123	LG+F+G+C60	2.99476	LG+F+G+C60	3.01288	LG+F+G+C60	2.9927	LG+F+G+C60	3.00146	LG+F+G+C60	3.01276	LG+F+G+C60	2.98704	LG+F+G+C60	2.96888	LG+F+G+C60	2.98524		LG+F+G+C60	2.90188	LG+F+G+C60	3.0963	LG+F+G+C60	3.06568
LG+F+G+C60	3.01814	LG+F+G+C60	3.01696	LG+F+G+C60	2.97308	LG+F+G+C60	2.99442	LG+F+G+C60	3.00204	LG+F+G+C60	2.99476	LG+F+G+C60	3.0099	LG+F+G+C60	3.01098	LG+F+G+C60	2.99992	LG+F+G+C60	2.99774		LG+F+G+C60	2.88314	LG+F+G+C60	3.07808	LG+F+G+C60	3.06334
LG+F+G+C60	3.01258	LG+F+G+C60	3.00264	LG+F+G+C60	2.9905	LG+F+G+C60	3.0027	LG+F+G+C60	3.0019	LG+F+G+C60	2.98572	LG+F+G+C60	3.00176	LG+F+G+C60	2.99512	LG+F+G+C60	2.97754	LG+F+G+C60	2.97798		LG+F+G+C60	2.89418	LG+F+G+C60	3.08786	LG+F+G+C60	3.04224
LG+F+G+C60	2.99656	LG+F+G+C60	2.99486	LG+F+G+C60	2.98288	LG+F+G+C60	2.9993	LG+F+G+C60	3.01406	LG+F+G+C60	2.99242	LG+F+G+C60	2.98954	LG+F+G+C60	3.00236	LG+F+G+C60	2.98588	LG+F+G+C60	2.9655		LG+F+G+C60	2.87938	LG+F+G+C60	3.08484	LG+F+G+C60	3.06304
LG+F+G+C60	3.0194	LG+F+G+C60	2.99306	LG+F+G+C60	2.98376	LG+F+G+C60	3.0063	LG+F+G+C60	3.0023	LG+F+G+C60	2.97984	LG+F+G+C60	2.99922	LG+F+G+C60	2.98516	LG+F+G+C60	2.97522	LG+F+G+C60	2.97584		LG+F+G+C60	2.90672	LG+F+G+C60	3.10078	LG+F+G+C60	3.0551
LG+F+G+C60	2.99484	LG+F+G+C60	3.01198	LG+F+G+C60	2.99126	LG+F+G+C60	2.97374	LG+F+G+C60	3.00714	LG+F+G+C60	3.00318	LG+F+G+C60	2.98046	LG+F+G+C60	3.00546	LG+F+G+C60	2.99702	LG+F+G+C60	2.96328		LG+F+G+C60	2.88914	LG+F+G+C60	3.08272	LG+F+G+C60	3.04826
LG+F+G+C60	2.99408	LG+F+G+C60	3.00822	LG+F+G+C60	2.9816	LG+F+G+C60	3.00536	LG+F+G+C60	2.97964	LG+F+G+C60	2.98302	LG+F+G+C60	2.99576	LG+F+G+C60	3.00298	LG+F+G+C60	2.96378	LG+F+G+C60	2.97124		LG+F+G+C60	2.8681	LG+F+G+C60	3.0857	LG+F+G+C60	3.0446
LG+F+G+C60	2.99274	LG+F+G+C60	3.00596	LG+F+G+C60	2.99246	LG+F+G+C60	3.0076	LG+F+G+C60	3.0086	LG+F+G+C60	2.9916	LG+F+G+C60	2.98344	LG+F+G+C60	3.00344	LG+F+G+C60	2.98512	LG+F+G+C60	2.98308		LG+F+G+C60	2.88924	LG+F+G+C60	3.09118	LG+F+G+C60	3.05294
LG+F+G+C60	3.02318	LG+F+G+C60	2.9969	LG+F+G+C60	2.99288	LG+F+G+C60	3.01962	LG+F+G+C60	3.02372	LG+F+G+C60	2.98656	LG+F+G+C60	3.01494	LG+F+G+C60	3.00234	LG+F+G+C60	2.97526	LG+F+G+C60	2.9586		LG+F+G+C60	2.87656	LG+F+G+C60	3.0935	LG+F+G+C60	3.0433
LG+F+G+C60	3.01816	LG+F+G+C60	2.99552	LG+F+G+C60	2.9859	LG+F+G+C60	2.99918	LG+F+G+C60	3.02012	LG+F+G+C60	2.97688	LG+F+G+C60	2.98298	LG+F+G+C60	3.00462	LG+F+G+C60	2.97826	LG+F+G+C60	2.96224		LG+F+G+C60	2.88172	LG+F+G+C60	3.0748	LG+F+G+C60	3.05986
LG+F+G+C60	3.00254	LG+F+G+C60	3.00066	LG+F+G+C60	2.99764	LG+F+G+C60	2.9826	LG+F+G+C60	2.99684	LG+F+G+C60	2.96886	LG+F+G+C60	3.0183	LG+F+G+C60	3.01064	LG+F+G+C60	2.97304	LG+F+G+C60	2.98392		LG+F+G+C60	2.89458	LG+F+G+C60	3.11446	LG+F+G+C60	3.05474
LG+F+G+C60	3.01878	LG+F+G+C60	2.98026	LG+F+G+C60	2.96908	LG+F+G+C60	3.01612	LG+F+G+C60	3.01636	LG+F+G+C60	2.97304	LG+F+G+C60	3.0005	LG+F+G+C60	3.00198	LG+F+G+C60	2.97532	LG+F+G+C60	2.99014		LG+F+G+C60	2.89462	LG+F+G+C60	3.08994	LG+F+G+C60	3.0483
LG+F+G+C60	3.0328	LG+F+G+C60	3.00198	LG+F+G+C60	2.97306	LG+F+G+C60	2.99832	LG+F+G+C60	3.02194	LG+F+G+C60	2.97578	LG+F+G+C60	2.99428	LG+F+G+C60	3.0165	LG+F+G+C60	2.97286	LG+F+G+C60	2.97848		LG+F+G+C60	2.89174	LG+F+G+C60	3.08214	LG+F+G+C60	3.0478
LG+F+G+C60	3.00526	LG+F+G+C60	3.00844	LG+F+G+C60	2.96912	LG+F+G+C60	3.0041	LG+F+G+C60	2.99378	LG+F+G+C60	2.97618	LG+F+G+C60	2.99272	LG+F+G+C60	2.98714	LG+F+G+C60	2.97178	LG+F+G+C60	2.98478		LG+F+G+C60	2.89012	LG+F+G+C60	3.09204	LG+F+G+C60	3.04404
LG+F+G+C60	2.99978	LG+F+G+C60	2.99958	LG+F+G+C60	2.9729	LG+F+G+C60	2.98832	LG+F+G+C60	3.00638	LG+F+G+C60	2.99386	LG+F+G+C60	2.9754	LG+F+G+C60	2.99958	LG+F+G+C60	2.97636	LG+F+G+C60	2.96656		LG+F+G+C60	2.89074	LG+F+G+C60	3.09792	LG+F+G+C60	3.0459
LG+F+G+C60	3.0004	LG+F+G+C60	2.98062	LG+F+G+C60	2.9904	LG+F+G+C60	3.0082	LG+F+G+C60	3.00232	LG+F+G+C60	3.0117	LG+F+G+C60	2.99336	LG+F+G+C60	3.00822	LG+F+G+C60	2.99108	LG+F+G+C60	2.97364		LG+F+G+C60	2.88034	LG+F+G+C60	3.09402	LG+F+G+C60	3.03854
LG+F+G+C60	3.00196	LG+F+G+C60	2.99102	LG+F+G+C60	2.98734	LG+F+G+C60	3.00932	LG+F+G+C60	2.9898	LG+F+G+C60	2.9958	LG+F+G+C60	3.01352	LG+F+G+C60	2.99526	LG+F+G+C60	2.99162	LG+F+G+C60	2.955		LG+F+G+C60	2.88158	LG+F+G+C60	3.10578	LG+F+G+C60	3.04006
LG+F+G+C60	3.00378	LG+F+G+C60	3.01746	LG+F+G+C60	2.9842	LG+F+G+C60	2.98678	LG+F+G+C60	2.99196	LG+F+G+C60	2.99298	LG+F+G+C60	3.01494	LG+F+G+C60	2.9983	LG+F+G+C60	2.97282	LG+F+G+C60	2.95254		LG+F+G+C60	2.89356	LG+F+G+C60	3.09778	LG+F+G+C60	3.04986
LG+F+G+C60	3.00744	LG+F+G+C60	3.00358	LG+F+G+C60	2.9788	LG+F+G+C60	3.00606	LG+F+G+C60	2.97914	LG+F+G+C60	2.9975	LG+F+G+C60	2.99372	LG+F+G+C60	2.99036	LG+F+G+C60	2.99462	LG+F+G+C60	2.99778		LG+F+G+C60	2.88626	LG+F+G+C60	3.09034	LG+F+G+C60	3.04152
LG+F+G+C60	2.99124	LG+F+G+C60	3.0136	LG+F+G+C60	2.95838	LG+F+G+C60	3.00384	LG+F+G+C60	3.00966	LG+F+G+C60	3.00774	LG+F+G+C60	3.00162	LG+F+G+C60	2.98724	LG+F+G+C60	2.9898	LG+F+G+C60	2.97486		LG+F+G+C60	2.89952	LG+F+G+C60	3.0937	LG+F+G+C60	3.04812
LG+F+G+C60	2.99434	LG+F+G+C60	3.0049	LG+F+G+C60	2.97386	LG+F+G+C60	3.01356	LG+F+G+C60	3.0072	LG+F+G+C60	2.9931	LG+F+G+C60	3.00568	LG+F+G+C60	3.00828	LG+F+G+C60	2.97358	LG+F+G+C60	2.96978		LG+F+G+C60	2.86568	LG+F+G+C60	3.07504	LG+F+G+C60	3.05526
LG+F+G+C60	2.99724	LG+F+G+C60	3.0001	LG+F+G+C60	2.9612	LG+F+G+C60	2.9981	LG+F+G+C60	3.00568	LG+F+G+C60	3.00592	LG+F+G+C60	3.01586	LG+F+G+C60	2.9946	LG+F+G+C60	2.97642	LG+F+G+C60	2.99038		LG+F+G+C60	2.89424	LG+F+G+C60	3.0767	LG+F+G+C60	3.0325
LG+F+G+C60	3.00382	LG+F+G+C60	2.99774	LG+F+G+C60	2.96402	LG+F+G+C60	3.0135	LG+F+G+C60	3.00614	LG+F+G+C60	2.98338	LG+F+G+C60	3.0138	LG+F+G+C60	3.01252	LG+F+G+C60	2.98668	LG+F+G+C60	2.97288		LG+F+G+C60	2.90538	LG+F+G+C60	3.07884	LG+F+G+C60	3.02724
LG+F+G+C60	2.99932	LG+F+G+C60	3.00732	LG+F+G+C60	2.97844	LG+F+G+C60	2.98754	LG+F+G+C60	3.00218	LG+F+G+C60	2.99868	LG+F+G+C60	3.00332	LG+F+G+C60	3.00366	LG+F+G+C60	2.99936	LG+F+G+C60	2.98478		LG+F+G+C60	2.90306	LG+F+G+C60	3.09332	LG+F+G+C60	3.0695
LG+F+G+C60	2.9926	LG+F+G+C60	2.99354	LG+F+G+C60	2.99024	LG+F+G+C60	2.99508	LG+F+G+C60	2.98722	LG+F+G+C60	2.98704	LG+F+G+C60	2.99324	LG+F+G+C60	3.00132	LG+F+G+C60	2.95972	LG+F+G+C60	2.98954		LG+F+G+C60	2.86952	LG+F+G+C60	3.07958	LG+F+G+C60	3.03994
LG+F+G+C60	3.00816	LG+F+G+C60	2.99804	LG+F+G+C60	2.9817	LG+F+G+C60	2.98242	LG+F+G+C60	3.02882	LG+F+G+C60	3.01272	LG+F+G+C60	2.99724	LG+F+G+C60	3.00524	LG+F+G+C60	2.97422	LG+F+G+C60	2.9747		LG+F+G+C60	2.89368	LG+F+G+C60	3.10368	LG+F+G+C60	3.05486
LG+F+G+C60	3.01318	LG+F+G+C60	3.00932	LG+F+G+C60	2.96322	LG+F+G+C60	2.99848	LG+F+G+C60	3.00358	LG+F+G+C60	2.99692	LG+F+G+C60	2.9984	LG+F+G+C60	3.00398	LG+F+G+C60	2.9687	LG+F+G+C60	2.98664		LG+F+G+C60	2.89494	LG+F+G+C60	3.08746	LG+F+G+C60	3.06664
LG+F+G+C60	2.99902	LG+F+G+C60	2.99978	LG+F+G+C60	2.9969	LG+F+G+C60	3.0075	LG+F+G+C60	3.014	LG+F+G+C60	2.99234	LG+F+G+C60	3.00988	LG+F+G+C60	2.99356	LG+F+G+C60	2.9843	LG+F+G+C60	2.9727		LG+F+G+C60	2.90182	LG+F+G+C60	3.08076	LG+F+G+C60	3.04818
LG+F+G+C60	3.00434	LG+F+G+C60	3.00714	LG+F+G+C60	2.99504	LG+F+G+C60	3.00606	LG+F+G+C60	3.001	LG+F+G+C60	2.99154	LG+F+G+C60	3.00124	LG+F+G+C60	3.00998	LG+F+G+C60	2.98384	LG+F+G+C60	2.95034		LG+F+G+C60	2.88818	LG+F+G+C60	3.09288	LG+F+G+C60	3.0514
LG+F+G+C60	3.0123	LG+F+G+C60	2.9983	LG+F+G+C60	2.98316	LG+F+G+C60	2.98288	LG+F+G+C60	2.99946	LG+F+G+C60	2.98424	LG+F+G+C60	3.01122	LG+F+G+C60	2.9895	LG+F+G+C60	2.98872	LG+F+G+C60	2.98096		LG+F+G+C60	2.8887	LG+F+G+C60	3.09722	LG+F+G+C60	3.06004
LG+F+G+C60	3.00016	LG+F+G+C60	3.01054	LG+F+G+C60	3.00194	LG+F+G+C60	2.98734	LG+F+G+C60	2.99758	LG+F+G+C60	2.97374	LG+F+G+C60	3.00874	LG+F+G+C60	2.98196	LG+F+G+C60	2.98368	LG+F+G+C60	2.9823		LG+F+G+C60	2.89104	LG+F+G+C60	3.09434	LG+F+G+C60	3.05154
LG+F+G+C60	2.9928	LG+F+G+C60	3.00686	LG+F+G+C60	2.96986	LG+F+G+C60	2.99574	LG+F+G+C60	2.99666	LG+F+G+C60	2.98774	LG+F+G+C60	3.00794	LG+F+G+C60	3.00222	LG+F+G+C60	2.98166	LG+F+G+C60	2.99		LG+F+G+C60	2.87374	LG+F+G+C60	3.09218	LG+F+G+C60	3.04356
LG+F+G+C60	3.0035	LG+F+G+C60	3.0103	LG+F+G+C60	2.96802	LG+F+G+C60	2.99742	LG+F+G+C60	3.00536	LG+F+G+C60	2.98788	LG+F+G+C60	2.98924	LG+F+G+C60	3.0144	LG+F+G+C60	2.97762	LG+F+G+C60	2.9749		LG+F+G+C60	2.89118	LG+F+G+C60	3.08256	LG+F+G+C60	3.05586
LG+F+G+C60	2.96796	LG+F+G+C60	3.01592	LG+F+G+C60	2.99158	LG+F+G+C60	3.00578	LG+F+G+C60	3.00372	LG+F+G+C60	2.98808	LG+F+G+C60	3.00722	LG+F+G+C60	2.99822	LG+F+G+C60	3.00388	LG+F+G+C60	2.97474		LG+F+G+C60	2.89546	LG+F+G+C60	3.11056	LG+F+G+C60	3.048
LG+F+G+C60	3.0201	LG+F+G+C60	2.99204	LG+F+G+C60	2.98634	LG+F+G+C60	3.01084	LG+F+G+C60	3.01038	LG+F+G+C60	2.99852	LG+F+G+C60	3.00814	LG+F+G+C60	3.00564	LG+F+G+C60	2.98422	LG+F+G+C60	2.9768		LG+F+G+C60	2.89464	LG+F+G+C60	3.0766	LG+F+G+C60	3.05924
LG+F+G+C60	3.01238	LG+F+G+C60	2.99014	LG+F+G+C60	2.9743	LG+F+G+C60	2.99118	LG+F+G+C60	3.01398	LG+F+G+C60	2.9976	LG+F+G+C60	3.00804	LG+F+G+C60	3.00358	LG+F+G+C60	2.9981	LG+F+G+C60	2.96752		LG+F+G+C60	2.89264	LG+F+G+C60	3.0994	LG+F+G+C60	3.02858
LG+F+G+C60	2.9949	LG+F+G+C60	2.98502	LG+F+G+C60	2.97646	LG+F+G+C60	3.00242	LG+F+G+C60	2.99268	LG+F+G+C60	2.98396	LG+F+G+C60	2.99946	LG+F+G+C60	3.01184	LG+F+G+C60	2.96276	LG+F+G+C60	2.97296		LG+F+G+C60	2.88878	LG+F+G+C60	3.1033	LG+F+G+C60	3.05746
LG+F+G+C60	2.99028	LG+F+G+C60	3.0072	LG+F+G+C60	2.97152	LG+F+G+C60	3.01172	LG+F+G+C60	3.01766	LG+F+G+C60	2.98494	LG+F+G+C60	3.005	LG+F+G+C60	2.9876	LG+F+G+C60	2.97912	LG+F+G+C60	2.96554		LG+F+G+C60	2.87428	LG+F+G+C60	3.11196	LG+F+G+C60	3.04906
LG+F+G+C60	3.00722	LG+F+G+C60	3.00758	LG+F+G+C60	2.9654	LG+F+G+C60	3.01722	LG+F+G+C60	2.99608	LG+F+G+C60	2.98502	LG+F+G+C60	3.00468	LG+F+G+C60	2.9963	LG+F+G+C60	2.98526	LG+F+G+C60	2.9618		LG+F+G+C60	2.90052	LG+F+G+C60	3.08836	LG+F+G+C60	3.05658
LG+F+G+C60	3.01942	LG+F+G+C60	3.00218	LG+F+G+C60	2.9687	LG+F+G+C60	3.00138	LG+F+G+C60	3.0139	LG+F+G+C60	2.99238	LG+F+G+C60	3.01214	LG+F+G+C60	3.01488	LG+F+G+C60	2.9898	LG+F+G+C60	2.99282		LG+F+G+C60	2.8844	LG+F+G+C60	3.07794	LG+F+G+C60	3.05644
LG+F+G+C60	2.99542	LG+F+G+C60	2.99642	LG+F+G+C60	2.9902	LG+F+G+C60	2.99564	LG+F+G+C60	3.03884	LG+F+G+C60	3.01312	LG+F+G+C60	3.01274	LG+F+G+C60	2.99988	LG+F+G+C60	2.99082	LG+F+G+C60	2.9765		LG+F+G+C60	2.88488	LG+F+G+C60	3.08974	LG+F+G+C60	3.0442
LG+F+G+C60	3.00458	LG+F+G+C60	3.02228	LG+F+G+C60	2.98156	LG+F+G+C60	2.99264	LG+F+G+C60	3.00448	LG+F+G+C60	2.98168	LG+F+G+C60	3.00146	LG+F+G+C60	2.9957	LG+F+G+C60	2.99966	LG+F+G+C60	2.96484		LG+F+G+C60	2.89222	LG+F+G+C60	3.10138	LG+F+G+C60	3.04302
LG+F+G+C60	3.01636	LG+F+G+C60	2.9945	LG+F+G+C60	2.96806	LG+F+G+C60	3.02048	LG+F+G+C60	3.00234	LG+F+G+C60	3.0101	LG+F+G+C60	2.99656	LG+F+G+C60	3.01432	LG+F+G+C60	2.97338	LG+F+G+C60	2.9867		LG+F+G+C60	2.8865	LG+F+G+C60	3.08922	LG+F+G+C60	3.03736
LG+F+G+C60	3.0071	LG+F+G+C60	2.97934	LG+F+G+C60	2.9932	LG+F+G+C60	3.00268	LG+F+G+C60	3.00942	LG+F+G+C60	2.98064	LG+F+G+C60	3.0069	LG+F+G+C60	2.9983	LG+F+G+C60	2.951	LG+F+G+C60	2.97184		LG+F+G+C60	2.87544	LG+F+G+C60	3.11126	LG+F+G+C60	3.02634
LG+F+G+C60	3.01992	LG+F+G+C60	3.00142	LG+F+G+C60	2.98044	LG+F+G+C60	2.99932	LG+F+G+C60	2.99876	LG+F+G+C60	2.97648	LG+F+G+C60	2.97944	LG+F+G+C60	2.98784	LG+F+G+C60	2.99126	LG+F+G+C60	2.97662		LG+F+G+C60	2.89318	LG+F+G+C60	3.10254	LG+F+G+C60	3.03068
LG+F+G+C60	2.99496	LG+F+G+C60	3.00396	LG+F+G+C60	2.95748	LG+F+G+C60	2.9928	LG+F+G+C60	3.01566	LG+F+G+C60	2.98968	LG+F+G+C60	2.99318	LG+F+G+C60	3.00412	LG+F+G+C60	2.97174	LG+F+G+C60	2.97416		LG+F+G+C60	2.88316	LG+F+G+C60	3.0855	LG+F+G+C60	3.05266
CAT-PMSF-Lep+Mar	2.5225	CAT-PMSF-Lep+Mar	2.53298	CAT-PMSF-Lep+Mar	2.5186	CAT-PMSF-Lep+Mar	2.52404	CAT-PMSF-Lep+Mar	2.52692	CAT-PMSF-Lep+Mar	2.523	CAT-PMSF-Lep+Mar	2.52074	CAT-PMSF-Lep+Mar	2.50868	CAT-PMSF-Lep+Mar	2.51308	CAT-PMSF-Lep+Mar	2.51986		CAT-PMSF-Lep+Mar	2.42728	CAT-PMSF-Lep	2.616	CAT-PMSF-Mar	2.55574
CAT-PMSF-Lep+Mar	2.5203	CAT-PMSF-Lep+Mar	2.5279	CAT-PMSF-Lep+Mar	2.52348	CAT-PMSF-Lep+Mar	2.52228	CAT-PMSF-Lep+Mar	2.52516	CAT-PMSF-Lep+Mar	2.54134	CAT-PMSF-Lep+Mar	2.51866	CAT-PMSF-Lep+Mar	2.524	CAT-PMSF-Lep+Mar	2.50776	CAT-PMSF-Lep+Mar	2.50166		CAT-PMSF-Lep+Mar	2.41354	CAT-PMSF-Lep	2.60898	CAT-PMSF-Mar	2.56758
CAT-PMSF-Lep+Mar	2.53472	CAT-PMSF-Lep+Mar	2.5265	CAT-PMSF-Lep+Mar	2.52226	CAT-PMSF-Lep+Mar	2.51448	CAT-PMSF-Lep+Mar	2.50696	CAT-PMSF-Lep+Mar	2.5322	CAT-PMSF-Lep+Mar	2.51444	CAT-PMSF-Lep+Mar	2.52022	CAT-PMSF-Lep+Mar	2.50264	CAT-PMSF-Lep+Mar	2.511		CAT-PMSF-Lep+Mar	2.42212	CAT-PMSF-Lep	2.6146	CAT-PMSF-Mar	2.5679
CAT-PMSF-Lep+Mar	2.51992	CAT-PMSF-Lep+Mar	2.52852	CAT-PMSF-Lep+Mar	2.51742	CAT-PMSF-Lep+Mar	2.52826	CAT-PMSF-Lep+Mar	2.52086	CAT-PMSF-Lep+Mar	2.5374	CAT-PMSF-Lep+Mar	2.53208	CAT-PMSF-Lep+Mar	2.51028	CAT-PMSF-Lep+Mar	2.51356	CAT-PMSF-Lep+Mar	2.5192		CAT-PMSF-Lep+Mar	2.43328	CAT-PMSF-Lep	2.61202	CAT-PMSF-Mar	2.56532
CAT-PMSF-Lep+Mar	2.52404	CAT-PMSF-Lep+Mar	2.52906	CAT-PMSF-Lep+Mar	2.52736	CAT-PMSF-Lep+Mar	2.53432	CAT-PMSF-Lep+Mar	2.5132	CAT-PMSF-Lep+Mar	2.52652	CAT-PMSF-Lep+Mar	2.52176	CAT-PMSF-Lep+Mar	2.51546	CAT-PMSF-Lep+Mar	2.4949	CAT-PMSF-Lep+Mar	2.50734		CAT-PMSF-Lep+Mar	2.42878	CAT-PMSF-Lep	2.6079	CAT-PMSF-Mar	2.56692
CAT-PMSF-Lep+Mar	2.5268	CAT-PMSF-Lep+Mar	2.52728	CAT-PMSF-Lep+Mar	2.52452	CAT-PMSF-Lep+Mar	2.521	CAT-PMSF-Lep+Mar	2.51952	CAT-PMSF-Lep+Mar	2.53902	CAT-PMSF-Lep+Mar	2.51616	CAT-PMSF-Lep+Mar	2.5112	CAT-PMSF-Lep+Mar	2.5004	CAT-PMSF-Lep+Mar	2.5135		CAT-PMSF-Lep+Mar	2.43374	CAT-PMSF-Lep	2.61854	CAT-PMSF-Mar	2.55152
CAT-PMSF-Lep+Mar	2.52282	CAT-PMSF-Lep+Mar	2.51442	CAT-PMSF-Lep+Mar	2.51838	CAT-PMSF-Lep+Mar	2.52786	CAT-PMSF-Lep+Mar	2.51542	CAT-PMSF-Lep+Mar	2.5339	CAT-PMSF-Lep+Mar	2.50764	CAT-PMSF-Lep+Mar	2.51846	CAT-PMSF-Lep+Mar	2.50794	CAT-PMSF-Lep+Mar	2.51608		CAT-PMSF-Lep+Mar	2.43152	CAT-PMSF-Lep	2.60912	CAT-PMSF-Mar	2.55688
CAT-PMSF-Lep+Mar	2.51278	CAT-PMSF-Lep+Mar	2.53466	CAT-PMSF-Lep+Mar	2.5125	CAT-PMSF-Lep+Mar	2.53532	CAT-PMSF-Lep+Mar	2.5213	CAT-PMSF-Lep+Mar	2.52826	CAT-PMSF-Lep+Mar	2.5224	CAT-PMSF-Lep+Mar	2.51558	CAT-PMSF-Lep+Mar	2.50472	CAT-PMSF-Lep+Mar	2.51838		CAT-PMSF-Lep+Mar	2.42748	CAT-PMSF-Lep	2.61142	CAT-PMSF-Mar	2.5578
CAT-PMSF-Lep+Mar	2.52004	CAT-PMSF-Lep+Mar	2.53764	CAT-PMSF-Lep+Mar	2.5199	CAT-PMSF-Lep+Mar	2.53608	CAT-PMSF-Lep+Mar	2.52566	CAT-PMSF-Lep+Mar	2.53168	CAT-PMSF-Lep+Mar	2.51906	CAT-PMSF-Lep+Mar	2.51152	CAT-PMSF-Lep+Mar	2.49448	CAT-PMSF-Lep+Mar	2.51778		CAT-PMSF-Lep+Mar	2.42222	CAT-PMSF-Lep	2.60744	CAT-PMSF-Mar	2.5487
CAT-PMSF-Lep+Mar	2.5242	CAT-PMSF-Lep+Mar	2.53368	CAT-PMSF-Lep+Mar	2.51972	CAT-PMSF-Lep+Mar	2.51132	CAT-PMSF-Lep+Mar	2.51894	CAT-PMSF-Lep+Mar	2.52698	CAT-PMSF-Lep+Mar	2.52374	CAT-PMSF-Lep+Mar	2.5127	CAT-PMSF-Lep+Mar	2.5019	CAT-PMSF-Lep+Mar	2.512		CAT-PMSF-Lep+Mar	2.42172	CAT-PMSF-Lep	2.6149	CAT-PMSF-Mar	2.56316
CAT-PMSF-Lep+Mar	2.52828	CAT-PMSF-Lep+Mar	2.5299	CAT-PMSF-Lep+Mar	2.52102	CAT-PMSF-Lep+Mar	2.5272	CAT-PMSF-Lep+Mar	2.5125	CAT-PMSF-Lep+Mar	2.52462	CAT-PMSF-Lep+Mar	2.50786	CAT-PMSF-Lep+Mar	2.51298	CAT-PMSF-Lep+Mar	2.51364	CAT-PMSF-Lep+Mar	2.50904		CAT-PMSF-Lep+Mar	2.41792	CAT-PMSF-Lep	2.62186	CAT-PMSF-Mar	2.55484
CAT-PMSF-Lep+Mar	2.52708	CAT-PMSF-Lep+Mar	2.53634	CAT-PMSF-Lep+Mar	2.51182	CAT-PMSF-Lep+Mar	2.52628	CAT-PMSF-Lep+Mar	2.51176	CAT-PMSF-Lep+Mar	2.53392	CAT-PMSF-Lep+Mar	2.5157	CAT-PMSF-Lep+Mar	2.52264	CAT-PMSF-Lep+Mar	2.50652	CAT-PMSF-Lep+Mar	2.50352		CAT-PMSF-Lep+Mar	2.42304	CAT-PMSF-Lep	2.60736	CAT-PMSF-Mar	2.56028
CAT-PMSF-Lep+Mar	2.5276	CAT-PMSF-Lep+Mar	2.52382	CAT-PMSF-Lep+Mar	2.52814	CAT-PMSF-Lep+Mar	2.52222	CAT-PMSF-Lep+Mar	2.51396	CAT-PMSF-Lep+Mar	2.53864	CAT-PMSF-Lep+Mar	2.51324	CAT-PMSF-Lep+Mar	2.51872	CAT-PMSF-Lep+Mar	2.50746	CAT-PMSF-Lep+Mar	2.50594		CAT-PMSF-Lep+Mar	2.41418	CAT-PMSF-Lep	2.6033	CAT-PMSF-Mar	2.55986
CAT-PMSF-Lep+Mar	2.53118	CAT-PMSF-Lep+Mar	2.52074	CAT-PMSF-Lep+Mar	2.52074	CAT-PMSF-Lep+Mar	2.52298	CAT-PMSF-Lep+Mar	2.52364	CAT-PMSF-Lep+Mar	2.52004	CAT-PMSF-Lep+Mar	2.51884	CAT-PMSF-Lep+Mar	2.52184	CAT-PMSF-Lep+Mar	2.50448	CAT-PMSF-Lep+Mar	2.51774		CAT-PMSF-Lep+Mar	2.42796	CAT-PMSF-Lep	2.6207	CAT-PMSF-Mar	2.5532
CAT-PMSF-Lep+Mar	2.51874	CAT-PMSF-Lep+Mar	2.52788	CAT-PMSF-Lep+Mar	2.51548	CAT-PMSF-Lep+Mar	2.53262	CAT-PMSF-Lep+Mar	2.50984	CAT-PMSF-Lep+Mar	2.53936	CAT-PMSF-Lep+Mar	2.51592	CAT-PMSF-Lep+Mar	2.51388	CAT-PMSF-Lep+Mar	2.5193	CAT-PMSF-Lep+Mar	2.5129		CAT-PMSF-Lep+Mar	2.43026	CAT-PMSF-Lep	2.59892	CAT-PMSF-Mar	2.56074
CAT-PMSF-Lep+Mar	2.51928	CAT-PMSF-Lep+Mar	2.5331	CAT-PMSF-Lep+Mar	2.5079	CAT-PMSF-Lep+Mar	2.52034	CAT-PMSF-Lep+Mar	2.52184	CAT-PMSF-Lep+Mar	2.53764	CAT-PMSF-Lep+Mar	2.51348	CAT-PMSF-Lep+Mar	2.50614	CAT-PMSF-Lep+Mar	2.5057	CAT-PMSF-Lep+Mar	2.49856		CAT-PMSF-Lep+Mar	2.4266	CAT-PMSF-Lep	2.60384	CAT-PMSF-Mar	2.56632
CAT-PMSF-Lep+Mar	2.53796	CAT-PMSF-Lep+Mar	2.5224	CAT-PMSF-Lep+Mar	2.51462	CAT-PMSF-Lep+Mar	2.52088	CAT-PMSF-Lep+Mar	2.52654	CAT-PMSF-Lep+Mar	2.5289	CAT-PMSF-Lep+Mar	2.52258	CAT-PMSF-Lep+Mar	2.50762	CAT-PMSF-Lep+Mar	2.50762	CAT-PMSF-Lep+Mar	2.52196		CAT-PMSF-Lep+Mar	2.4259	CAT-PMSF-Lep	2.5991	CAT-PMSF-Mar	2.56316
CAT-PMSF-Lep+Mar	2.53092	CAT-PMSF-Lep+Mar	2.53526	CAT-PMSF-Lep+Mar	2.52032	CAT-PMSF-Lep+Mar	2.52872	CAT-PMSF-Lep+Mar	2.5056	CAT-PMSF-Lep+Mar	2.53164	CAT-PMSF-Lep+Mar	2.51604	CAT-PMSF-Lep+Mar	2.5086	CAT-PMSF-Lep+Mar	2.49562	CAT-PMSF-Lep+Mar	2.51546		CAT-PMSF-Lep+Mar	2.42062	CAT-PMSF-Lep	2.5997	CAT-PMSF-Mar	2.552
CAT-PMSF-Lep+Mar	2.52996	CAT-PMSF-Lep+Mar	2.5243	CAT-PMSF-Lep+Mar	2.51226	CAT-PMSF-Lep+Mar	2.52036	CAT-PMSF-Lep+Mar	2.52026	CAT-PMSF-Lep+Mar	2.52416	CAT-PMSF-Lep+Mar	2.50872	CAT-PMSF-Lep+Mar	2.5208	CAT-PMSF-Lep+Mar	2.5191	CAT-PMSF-Lep+Mar	2.51778		CAT-PMSF-Lep+Mar	2.4271	CAT-PMSF-Lep	2.62406	CAT-PMSF-Mar	2.55488
CAT-PMSF-Lep+Mar	2.51562	CAT-PMSF-Lep+Mar	2.52984	CAT-PMSF-Lep+Mar	2.52498	CAT-PMSF-Lep+Mar	2.52362	CAT-PMSF-Lep+Mar	2.52252	CAT-PMSF-Lep+Mar	2.52522	CAT-PMSF-Lep+Mar	2.52118	CAT-PMSF-Lep+Mar	2.51196	CAT-PMSF-Lep+Mar	2.50266	CAT-PMSF-Lep+Mar	2.51444		CAT-PMSF-Lep+Mar	2.431	CAT-PMSF-Lep	2.61082	CAT-PMSF-Mar	2.55766
CAT-PMSF-Lep+Mar	2.51442	CAT-PMSF-Lep+Mar	2.51974	CAT-PMSF-Lep+Mar	2.52188	CAT-PMSF-Lep+Mar	2.52982	CAT-PMSF-Lep+Mar	2.52332	CAT-PMSF-Lep+Mar	2.53076	CAT-PMSF-Lep+Mar	2.52466	CAT-PMSF-Lep+Mar	2.51878	CAT-PMSF-Lep+Mar	2.5024	CAT-PMSF-Lep+Mar	2.5154		CAT-PMSF-Lep+Mar	2.4173	CAT-PMSF-Lep	2.6014	CAT-PMSF-Mar	2.55072
CAT-PMSF-Lep+Mar	2.52262	CAT-PMSF-Lep+Mar	2.53086	CAT-PMSF-Lep+Mar	2.51692	CAT-PMSF-Lep+Mar	2.52424	CAT-PMSF-Lep+Mar	2.5221	CAT-PMSF-Lep+Mar	2.53562	CAT-PMSF-Lep+Mar	2.51846	CAT-PMSF-Lep+Mar	2.51054	CAT-PMSF-Lep+Mar	2.51654	CAT-PMSF-Lep+Mar	2.52908		CAT-PMSF-Lep+Mar	2.43566	CAT-PMSF-Lep	2.62498	CAT-PMSF-Mar	2.55918
CAT-PMSF-Lep+Mar	2.51708	CAT-PMSF-Lep+Mar	2.52812	CAT-PMSF-Lep+Mar	2.51912	CAT-PMSF-Lep+Mar	2.52822	CAT-PMSF-Lep+Mar	2.51	CAT-PMSF-Lep+Mar	2.53652	CAT-PMSF-Lep+Mar	2.52872	CAT-PMSF-Lep+Mar	2.51864	CAT-PMSF-Lep+Mar	2.51086	CAT-PMSF-Lep+Mar	2.52124		CAT-PMSF-Lep+Mar	2.42802	CAT-PMSF-Lep	2.618	CAT-PMSF-Mar	2.55492
CAT-PMSF-Lep+Mar	2.5117	CAT-PMSF-Lep+Mar	2.53604	CAT-PMSF-Lep+Mar	2.5182	CAT-PMSF-Lep+Mar	2.53248	CAT-PMSF-Lep+Mar	2.52922	CAT-PMSF-Lep+Mar	2.5255	CAT-PMSF-Lep+Mar	2.51816	CAT-PMSF-Lep+Mar	2.51536	CAT-PMSF-Lep+Mar	2.48778	CAT-PMSF-Lep+Mar	2.5268		CAT-PMSF-Lep+Mar	2.43082	CAT-PMSF-Lep	2.61594	CAT-PMSF-Mar	2.55476
CAT-PMSF-Lep+Mar	2.5279	CAT-PMSF-Lep+Mar	2.52864	CAT-PMSF-Lep+Mar	2.51794	CAT-PMSF-Lep+Mar	2.52226	CAT-PMSF-Lep+Mar	2.51212	CAT-PMSF-Lep+Mar	2.52958	CAT-PMSF-Lep+Mar	2.52722	CAT-PMSF-Lep+Mar	2.51352	CAT-PMSF-Lep+Mar	2.49774	CAT-PMSF-Lep+Mar	2.49932		CAT-PMSF-Lep+Mar	2.4194	CAT-PMSF-Lep	2.61144	CAT-PMSF-Mar	2.54728
CAT-PMSF-Lep+Mar	2.53206	CAT-PMSF-Lep+Mar	2.5348	CAT-PMSF-Lep+Mar	2.52194	CAT-PMSF-Lep+Mar	2.52114	CAT-PMSF-Lep+Mar	2.5215	CAT-PMSF-Lep+Mar	2.53122	CAT-PMSF-Lep+Mar	2.52428	CAT-PMSF-Lep+Mar	2.50512	CAT-PMSF-Lep+Mar	2.507	CAT-PMSF-Lep+Mar	2.51094		CAT-PMSF-Lep+Mar	2.434	CAT-PMSF-Lep	2.61322	CAT-PMSF-Mar	2.56484
CAT-PMSF-Lep+Mar	2.5133	CAT-PMSF-Lep+Mar	2.52962	CAT-PMSF-Lep+Mar	2.51638	CAT-PMSF-Lep+Mar	2.52776	CAT-PMSF-Lep+Mar	2.5311	CAT-PMSF-Lep+Mar	2.53038	CAT-PMSF-Lep+Mar	2.51942	CAT-PMSF-Lep+Mar	2.51506	CAT-PMSF-Lep+Mar	2.51166	CAT-PMSF-Lep+Mar	2.52256		CAT-PMSF-Lep+Mar	2.42666	CAT-PMSF-Lep	2.61566	CAT-PMSF-Mar	2.56368
CAT-PMSF-Lep+Mar	2.53042	CAT-PMSF-Lep+Mar	2.51662	CAT-PMSF-Lep+Mar	2.51632	CAT-PMSF-Lep+Mar	2.52806	CAT-PMSF-Lep+Mar	2.522	CAT-PMSF-Lep+Mar	2.5343	CAT-PMSF-Lep+Mar	2.5132	CAT-PMSF-Lep+Mar	2.51974	CAT-PMSF-Lep+Mar	2.50318	CAT-PMSF-Lep+Mar	2.52338		CAT-PMSF-Lep+Mar	2.43144	CAT-PMSF-Lep	2.61196	CAT-PMSF-Mar	2.57634
CAT-PMSF-Lep+Mar	2.52916	CAT-PMSF-Lep+Mar	2.53678	CAT-PMSF-Lep+Mar	2.52654	CAT-PMSF-Lep+Mar	2.5404	CAT-PMSF-Lep+Mar	2.51948	CAT-PMSF-Lep+Mar	2.52234	CAT-PMSF-Lep+Mar	2.51972	CAT-PMSF-Lep+Mar	2.5143	CAT-PMSF-Lep+Mar	2.49924	CAT-PMSF-Lep+Mar	2.52166		CAT-PMSF-Lep+Mar	2.43032	CAT-PMSF-Lep	2.61404	CAT-PMSF-Mar	2.56848
CAT-PMSF-Lep+Mar	2.52592	CAT-PMSF-Lep+Mar	2.5188	CAT-PMSF-Lep+Mar	2.5132	CAT-PMSF-Lep+Mar	2.52414	CAT-PMSF-Lep+Mar	2.52008	CAT-PMSF-Lep+Mar	2.52628	CAT-PMSF-Lep+Mar	2.5288	CAT-PMSF-Lep+Mar	2.51932	CAT-PMSF-Lep+Mar	2.51198	CAT-PMSF-Lep+Mar	2.51216		CAT-PMSF-Lep+Mar	2.42876	CAT-PMSF-Lep	2.61258	CAT-PMSF-Mar	2.54892
CAT-PMSF-Lep+Mar	2.52736	CAT-PMSF-Lep+Mar	2.53952	CAT-PMSF-Lep+Mar	2.4985	CAT-PMSF-Lep+Mar	2.52786	CAT-PMSF-Lep+Mar	2.52054	CAT-PMSF-Lep+Mar	2.546	CAT-PMSF-Lep+Mar	2.5287	CAT-PMSF-Lep+Mar	2.50476	CAT-PMSF-Lep+Mar	2.50556	CAT-PMSF-Lep+Mar	2.5213		CAT-PMSF-Lep+Mar	2.41376	CAT-PMSF-Lep	2.61938	CAT-PMSF-Mar	2.57466
CAT-PMSF-Lep+Mar	2.52862	CAT-PMSF-Lep+Mar	2.53052	CAT-PMSF-Lep+Mar	2.51108	CAT-PMSF-Lep+Mar	2.52908	CAT-PMSF-Lep+Mar	2.50848	CAT-PMSF-Lep+Mar	2.53086	CAT-PMSF-Lep+Mar	2.51944	CAT-PMSF-Lep+Mar	2.5171	CAT-PMSF-Lep+Mar	2.51052	CAT-PMSF-Lep+Mar	2.51584		CAT-PMSF-Lep+Mar	2.4258	CAT-PMSF-Lep	2.60464	CAT-PMSF-Mar	2.55374
CAT-PMSF-Lep+Mar	2.52006	CAT-PMSF-Lep+Mar	2.53312	CAT-PMSF-Lep+Mar	2.50248	CAT-PMSF-Lep+Mar	2.54568	CAT-PMSF-Lep+Mar	2.53018	CAT-PMSF-Lep+Mar	2.5306	CAT-PMSF-Lep+Mar	2.51474	CAT-PMSF-Lep+Mar	2.51356	CAT-PMSF-Lep+Mar	2.50118	CAT-PMSF-Lep+Mar	2.5149		CAT-PMSF-Lep+Mar	2.423	CAT-PMSF-Lep	2.61436	CAT-PMSF-Mar	2.56044
CAT-PMSF-Lep+Mar	2.53054	CAT-PMSF-Lep+Mar	2.51972	CAT-PMSF-Lep+Mar	2.52388	CAT-PMSF-Lep+Mar	2.53154	CAT-PMSF-Lep+Mar	2.51624	CAT-PMSF-Lep+Mar	2.5309	CAT-PMSF-Lep+Mar	2.52286	CAT-PMSF-Lep+Mar	2.50926	CAT-PMSF-Lep+Mar	2.50914	CAT-PMSF-Lep+Mar	2.52632		CAT-PMSF-Lep+Mar	2.42974	CAT-PMSF-Lep	2.61172	CAT-PMSF-Mar	2.55654
CAT-PMSF-Lep+Mar	2.51598	CAT-PMSF-Lep+Mar	2.5385	CAT-PMSF-Lep+Mar	2.51046	CAT-PMSF-Lep+Mar	2.51672	CAT-PMSF-Lep+Mar	2.51304	CAT-PMSF-Lep+Mar	2.53172	CAT-PMSF-Lep+Mar	2.51882	CAT-PMSF-Lep+Mar	2.51836	CAT-PMSF-Lep+Mar	2.51028	CAT-PMSF-Lep+Mar	2.51278		CAT-PMSF-Lep+Mar	2.41836	CAT-PMSF-Lep	2.60766	CAT-PMSF-Mar	2.55806
CAT-PMSF-Lep+Mar	2.53528	CAT-PMSF-Lep+Mar	2.51272	CAT-PMSF-Lep+Mar	2.513	CAT-PMSF-Lep+Mar	2.53086	CAT-PMSF-Lep+Mar	2.51922	CAT-PMSF-Lep+Mar	2.5316	CAT-PMSF-Lep+Mar	2.514	CAT-PMSF-Lep+Mar	2.51936	CAT-PMSF-Lep+Mar	2.50914	CAT-PMSF-Lep+Mar	2.518		CAT-PMSF-Lep+Mar	2.42136	CAT-PMSF-Lep	2.60904	CAT-PMSF-Mar	2.56372
CAT-PMSF-Lep+Mar	2.52706	CAT-PMSF-Lep+Mar	2.52248	CAT-PMSF-Lep+Mar	2.50944	CAT-PMSF-Lep+Mar	2.52704	CAT-PMSF-Lep+Mar	2.51818	CAT-PMSF-Lep+Mar	2.52776	CAT-PMSF-Lep+Mar	2.51006	CAT-PMSF-Lep+Mar	2.51866	CAT-PMSF-Lep+Mar	2.49658	CAT-PMSF-Lep+Mar	2.52136		CAT-PMSF-Lep+Mar	2.42188	CAT-PMSF-Lep	2.59866	CAT-PMSF-Mar	2.5639
CAT-PMSF-Lep+Mar	2.52328	CAT-PMSF-Lep+Mar	2.52028	CAT-PMSF-Lep+Mar	2.52254	CAT-PMSF-Lep+Mar	2.52156	CAT-PMSF-Lep+Mar	2.52202	CAT-PMSF-Lep+Mar	2.53616	CAT-PMSF-Lep+Mar	2.51828	CAT-PMSF-Lep+Mar	2.50544	CAT-PMSF-Lep+Mar	2.51908	CAT-PMSF-Lep+Mar	2.51254		CAT-PMSF-Lep+Mar	2.4169	CAT-PMSF-Lep	2.60056	CAT-PMSF-Mar	2.54444
CAT-PMSF-Lep+Mar	2.52682	CAT-PMSF-Lep+Mar	2.5344	CAT-PMSF-Lep+Mar	2.52046	CAT-PMSF-Lep+Mar	2.51488	CAT-PMSF-Lep+Mar	2.516	CAT-PMSF-Lep+Mar	2.52868	CAT-PMSF-Lep+Mar	2.51498	CAT-PMSF-Lep+Mar	2.51698	CAT-PMSF-Lep+Mar	2.5087	CAT-PMSF-Lep+Mar	2.51202		CAT-PMSF-Lep+Mar	2.425	CAT-PMSF-Lep	2.61614	CAT-PMSF-Mar	2.55894
CAT-PMSF-Lep+Mar	2.52006	CAT-PMSF-Lep+Mar	2.52854	CAT-PMSF-Lep+Mar	2.50968	CAT-PMSF-Lep+Mar	2.53058	CAT-PMSF-Lep+Mar	2.5286	CAT-PMSF-Lep+Mar	2.53182	CAT-PMSF-Lep+Mar	2.51388	CAT-PMSF-Lep+Mar	2.52836	CAT-PMSF-Lep+Mar	2.50234	CAT-PMSF-Lep+Mar	2.51606		CAT-PMSF-Lep+Mar	2.43348	CAT-PMSF-Lep	2.6075	CAT-PMSF-Mar	2.56782
CAT-PMSF-Lep+Mar	2.52748	CAT-PMSF-Lep+Mar	2.52836	CAT-PMSF-Lep+Mar	2.51312	CAT-PMSF-Lep+Mar	2.5265	CAT-PMSF-Lep+Mar	2.51688	CAT-PMSF-Lep+Mar	2.53084	CAT-PMSF-Lep+Mar	2.52	CAT-PMSF-Lep+Mar	2.5093	CAT-PMSF-Lep+Mar	2.50366	CAT-PMSF-Lep+Mar	2.5122		CAT-PMSF-Lep+Mar	2.43496	CAT-PMSF-Lep	2.6201	CAT-PMSF-Mar	2.56134
CAT-PMSF-Lep+Mar	2.53214	CAT-PMSF-Lep+Mar	2.53372	CAT-PMSF-Lep+Mar	2.52106	CAT-PMSF-Lep+Mar	2.53756	CAT-PMSF-Lep+Mar	2.5281	CAT-PMSF-Lep+Mar	2.53828	CAT-PMSF-Lep+Mar	2.53038	CAT-PMSF-Lep+Mar	2.52296	CAT-PMSF-Lep+Mar	2.51094	CAT-PMSF-Lep+Mar	2.51496		CAT-PMSF-Lep+Mar	2.4347	CAT-PMSF-Lep	2.60834	CAT-PMSF-Mar	2.56112
CAT-PMSF-Lep+Mar	2.52448	CAT-PMSF-Lep+Mar	2.52958	CAT-PMSF-Lep+Mar	2.52938	CAT-PMSF-Lep+Mar	2.52628	CAT-PMSF-Lep+Mar	2.52094	CAT-PMSF-Lep+Mar	2.53102	CAT-PMSF-Lep+Mar	2.52608	CAT-PMSF-Lep+Mar	2.5201	CAT-PMSF-Lep+Mar	2.5164	CAT-PMSF-Lep+Mar	2.51458		CAT-PMSF-Lep+Mar	2.43248	CAT-PMSF-Lep	2.61432	CAT-PMSF-Mar	2.5593
CAT-PMSF-Lep+Mar	2.52698	CAT-PMSF-Lep+Mar	2.52846	CAT-PMSF-Lep+Mar	2.52268	CAT-PMSF-Lep+Mar	2.53648	CAT-PMSF-Lep+Mar	2.52508	CAT-PMSF-Lep+Mar	2.53856	CAT-PMSF-Lep+Mar	2.53052	CAT-PMSF-Lep+Mar	2.51456	CAT-PMSF-Lep+Mar	2.51966	CAT-PMSF-Lep+Mar	2.52124		CAT-PMSF-Lep+Mar	2.42204	CAT-PMSF-Lep	2.61362	CAT-PMSF-Mar	2.5578
CAT-PMSF-Lep+Mar	2.51348	CAT-PMSF-Lep+Mar	2.53516	CAT-PMSF-Lep+Mar	2.52414	CAT-PMSF-Lep+Mar	2.52446	CAT-PMSF-Lep+Mar	2.52358	CAT-PMSF-Lep+Mar	2.53788	CAT-PMSF-Lep+Mar	2.5125	CAT-PMSF-Lep+Mar	2.51448	CAT-PMSF-Lep+Mar	2.5028	CAT-PMSF-Lep+Mar	2.51756		CAT-PMSF-Lep+Mar	2.42258	CAT-PMSF-Lep	2.61138	CAT-PMSF-Mar	2.55478
CAT-PMSF-Lep+Mar	2.5286	CAT-PMSF-Lep+Mar	2.52212	CAT-PMSF-Lep+Mar	2.51124	CAT-PMSF-Lep+Mar	2.53964	CAT-PMSF-Lep+Mar	2.5194	CAT-PMSF-Lep+Mar	2.53512	CAT-PMSF-Lep+Mar	2.51372	CAT-PMSF-Lep+Mar	2.51356	CAT-PMSF-Lep+Mar	2.5027	CAT-PMSF-Lep+Mar	2.5079		CAT-PMSF-Lep+Mar	2.41836	CAT-PMSF-Lep	2.61564	CAT-PMSF-Mar	2.56344
CAT-PMSF-Lep+Mar	2.53008	CAT-PMSF-Lep+Mar	2.52062	CAT-PMSF-Lep+Mar	2.51434	CAT-PMSF-Lep+Mar	2.532	CAT-PMSF-Lep+Mar	2.52438	CAT-PMSF-Lep+Mar	2.51992	CAT-PMSF-Lep+Mar	2.52058	CAT-PMSF-Lep+Mar	2.51638	CAT-PMSF-Lep+Mar	2.50458	CAT-PMSF-Lep+Mar	2.51922		CAT-PMSF-Lep+Mar	2.41678	CAT-PMSF-Lep	2.61774	CAT-PMSF-Mar	2.54806
CAT-PMSF-Lep+Mar	2.52028	CAT-PMSF-Lep+Mar	2.52604	CAT-PMSF-Lep+Mar	2.51872	CAT-PMSF-Lep+Mar	2.52628	CAT-PMSF-Lep+Mar	2.51	CAT-PMSF-Lep+Mar	2.55056	CAT-PMSF-Lep+Mar	2.51792	CAT-PMSF-Lep+Mar	2.51398	CAT-PMSF-Lep+Mar	2.50924	CAT-PMSF-Lep+Mar	2.50646		CAT-PMSF-Lep+Mar	2.4322	CAT-PMSF-Lep	2.60888	CAT-PMSF-Mar	2.56298
CAT-PMSF-Lep+Mar	2.5151	CAT-PMSF-Lep+Mar	2.52858	CAT-PMSF-Lep+Mar	2.51178	CAT-PMSF-Lep+Mar	2.5251	CAT-PMSF-Lep+Mar	2.51648	CAT-PMSF-Lep+Mar	2.52358	CAT-PMSF-Lep+Mar	2.518	CAT-PMSF-Lep+Mar	2.51276	CAT-PMSF-Lep+Mar	2.49932	CAT-PMSF-Lep+Mar	2.5163		CAT-PMSF-Lep+Mar	2.42282	CAT-PMSF-Lep	2.60066	CAT-PMSF-Mar	2.56328
CAT-PMSF-Lep+Mar	2.516	CAT-PMSF-Lep+Mar	2.5314	CAT-PMSF-Lep+Mar	2.51468	CAT-PMSF-Lep+Mar	2.53058	CAT-PMSF-Lep+Mar	2.52016	CAT-PMSF-Lep+Mar	2.5255	CAT-PMSF-Lep+Mar	2.52332	CAT-PMSF-Lep+Mar	2.51768	CAT-PMSF-Lep+Mar	2.50898	CAT-PMSF-Lep+Mar	2.5143		CAT-PMSF-Lep+Mar	2.42324	CAT-PMSF-Lep	2.61702	CAT-PMSF-Mar	2.54794
CAT-PMSF-Lep+Mar	2.52358	CAT-PMSF-Lep+Mar	2.52524	CAT-PMSF-Lep+Mar	2.49814	CAT-PMSF-Lep+Mar	2.5302	CAT-PMSF-Lep+Mar	2.51242	CAT-PMSF-Lep+Mar	2.53548	CAT-PMSF-Lep+Mar	2.49968	CAT-PMSF-Lep+Mar	2.51772	CAT-PMSF-Lep+Mar	2.5085	CAT-PMSF-Lep+Mar	2.50696		CAT-PMSF-Lep+Mar	2.42742	CAT-PMSF-Lep	2.61596	CAT-PMSF-Mar	2.55226
CAT-PMSF-Lep+Mar	2.52174	CAT-PMSF-Lep+Mar	2.5217	CAT-PMSF-Lep+Mar	2.50964	CAT-PMSF-Lep+Mar	2.52114	CAT-PMSF-Lep+Mar	2.50846	CAT-PMSF-Lep+Mar	2.52818	CAT-PMSF-Lep+Mar	2.5155	CAT-PMSF-Lep+Mar	2.5183	CAT-PMSF-Lep+Mar	2.5096	CAT-PMSF-Lep+Mar	2.52194		CAT-PMSF-Lep+Mar	2.43166	CAT-PMSF-Lep	2.6039	CAT-PMSF-Mar	2.553
CAT-PMSF-Lep+Mar	2.543	CAT-PMSF-Lep+Mar	2.53166	CAT-PMSF-Lep+Mar	2.52334	CAT-PMSF-Lep+Mar	2.53386	CAT-PMSF-Lep+Mar	2.51796	CAT-PMSF-Lep+Mar	2.52652	CAT-PMSF-Lep+Mar	2.52876	CAT-PMSF-Lep+Mar	2.50746	CAT-PMSF-Lep+Mar	2.51186	CAT-PMSF-Lep+Mar	2.50778		CAT-PMSF-Lep+Mar	2.41112	CAT-PMSF-Lep	2.60178	CAT-PMSF-Mar	2.5704
CAT-PMSF-Lep+Mar	2.52644	CAT-PMSF-Lep+Mar	2.5257	CAT-PMSF-Lep+Mar	2.5246	CAT-PMSF-Lep+Mar	2.528	CAT-PMSF-Lep+Mar	2.52306	CAT-PMSF-Lep+Mar	2.5303	CAT-PMSF-Lep+Mar	2.5192	CAT-PMSF-Lep+Mar	2.52324	CAT-PMSF-Lep+Mar	2.5106	CAT-PMSF-Lep+Mar	2.51158		CAT-PMSF-Lep+Mar	2.4201	CAT-PMSF-Lep	2.60294	CAT-PMSF-Mar	2.56812
CAT-PMSF-Lep+Mar	2.53052	CAT-PMSF-Lep+Mar	2.53714	CAT-PMSF-Lep+Mar	2.51832	CAT-PMSF-Lep+Mar	2.52068	CAT-PMSF-Lep+Mar	2.52042	CAT-PMSF-Lep+Mar	2.5196	CAT-PMSF-Lep+Mar	2.518	CAT-PMSF-Lep+Mar	2.51248	CAT-PMSF-Lep+Mar	2.51048	CAT-PMSF-Lep+Mar	2.51072		CAT-PMSF-Lep+Mar	2.4148	CAT-PMSF-Lep	2.60876	CAT-PMSF-Mar	2.56346
CAT-PMSF-Lep+Mar	2.51982	CAT-PMSF-Lep+Mar	2.53116	CAT-PMSF-Lep+Mar	2.50908	CAT-PMSF-Lep+Mar	2.5269	CAT-PMSF-Lep+Mar	2.50206	CAT-PMSF-Lep+Mar	2.53152	CAT-PMSF-Lep+Mar	2.51488	CAT-PMSF-Lep+Mar	2.5161	CAT-PMSF-Lep+Mar	2.50512	CAT-PMSF-Lep+Mar	2.50824		CAT-PMSF-Lep+Mar	2.42374	CAT-PMSF-Lep	2.60936	CAT-PMSF-Mar	2.56358
CAT-PMSF-Lep+Mar	2.52258	CAT-PMSF-Lep+Mar	2.53388	CAT-PMSF-Lep+Mar	2.51674	CAT-PMSF-Lep+Mar	2.5341	CAT-PMSF-Lep+Mar	2.52048	CAT-PMSF-Lep+Mar	2.53894	CAT-PMSF-Lep+Mar	2.517	CAT-PMSF-Lep+Mar	2.51678	CAT-PMSF-Lep+Mar	2.49506	CAT-PMSF-Lep+Mar	2.51392		CAT-PMSF-Lep+Mar	2.42382	CAT-PMSF-Lep	2.61262	CAT-PMSF-Mar	2.55364
CAT-PMSF-Lep+Mar	2.52916	CAT-PMSF-Lep+Mar	2.52276	CAT-PMSF-Lep+Mar	2.51336	CAT-PMSF-Lep+Mar	2.51806	CAT-PMSF-Lep+Mar	2.52668	CAT-PMSF-Lep+Mar	2.52206	CAT-PMSF-Lep+Mar	2.51648	CAT-PMSF-Lep+Mar	2.51786	CAT-PMSF-Lep+Mar	2.50162	CAT-PMSF-Lep+Mar	2.4995		CAT-PMSF-Lep+Mar	2.4293	CAT-PMSF-Lep	2.60728	CAT-PMSF-Mar	2.555
CAT-PMSF-Lep+Mar	2.5227	CAT-PMSF-Lep+Mar	2.52426	CAT-PMSF-Lep+Mar	2.50852	CAT-PMSF-Lep+Mar	2.5249	CAT-PMSF-Lep+Mar	2.52732	CAT-PMSF-Lep+Mar	2.53184	CAT-PMSF-Lep+Mar	2.52662	CAT-PMSF-Lep+Mar	2.50992	CAT-PMSF-Lep+Mar	2.48978	CAT-PMSF-Lep+Mar	2.50756		CAT-PMSF-Lep+Mar	2.41666	CAT-PMSF-Lep	2.60802	CAT-PMSF-Mar	2.5547
CAT-PMSF-Lep+Mar	2.53096	CAT-PMSF-Lep+Mar	2.53412	CAT-PMSF-Lep+Mar	2.5248	CAT-PMSF-Lep+Mar	2.51146	CAT-PMSF-Lep+Mar	2.50774	CAT-PMSF-Lep+Mar	2.52356	CAT-PMSF-Lep+Mar	2.51526	CAT-PMSF-Lep+Mar	2.51748	CAT-PMSF-Lep+Mar	2.5068	CAT-PMSF-Lep+Mar	2.51358		CAT-PMSF-Lep+Mar	2.43456	CAT-PMSF-Lep	2.60308	CAT-PMSF-Mar	2.56114
CAT-PMSF-Lep+Mar	2.51864	CAT-PMSF-Lep+Mar	2.53554	CAT-PMSF-Lep+Mar	2.5177	CAT-PMSF-Lep+Mar	2.519	CAT-PMSF-Lep+Mar	2.5239	CAT-PMSF-Lep+Mar	2.5208	CAT-PMSF-Lep+Mar	2.51262	CAT-PMSF-Lep+Mar	2.51478	CAT-PMSF-Lep+Mar	2.50324	CAT-PMSF-Lep+Mar	2.50816		CAT-PMSF-Lep+Mar	2.4289	CAT-PMSF-Lep	2.61848	CAT-PMSF-Mar	2.56586
CAT-PMSF-Lep+Mar	2.51524	CAT-PMSF-Lep+Mar	2.53276	CAT-PMSF-Lep+Mar	2.52484	CAT-PMSF-Lep+Mar	2.53124	CAT-PMSF-Lep+Mar	2.52554	CAT-PMSF-Lep+Mar	2.52202	CAT-PMSF-Lep+Mar	2.51518	CAT-PMSF-Lep+Mar	2.50652	CAT-PMSF-Lep+Mar	2.49824	CAT-PMSF-Lep+Mar	2.517		CAT-PMSF-Lep+Mar	2.42314	CAT-PMSF-Lep	2.62328	CAT-PMSF-Mar	2.5576
CAT-PMSF-Lep+Mar	2.52572	CAT-PMSF-Lep+Mar	2.52732	CAT-PMSF-Lep+Mar	2.51712	CAT-PMSF-Lep+Mar	2.53988	CAT-PMSF-Lep+Mar	2.5194	CAT-PMSF-Lep+Mar	2.5098	CAT-PMSF-Lep+Mar	2.52144	CAT-PMSF-Lep+Mar	2.5186	CAT-PMSF-Lep+Mar	2.5122	CAT-PMSF-Lep+Mar	2.52466		CAT-PMSF-Lep+Mar	2.4284	CAT-PMSF-Lep	2.62026	CAT-PMSF-Mar	2.55192
CAT-PMSF-Lep+Mar	2.52356	CAT-PMSF-Lep+Mar	2.53018	CAT-PMSF-Lep+Mar	2.52302	CAT-PMSF-Lep+Mar	2.52262	CAT-PMSF-Lep+Mar	2.51362	CAT-PMSF-Lep+Mar	2.52052	CAT-PMSF-Lep+Mar	2.52778	CAT-PMSF-Lep+Mar	2.51734	CAT-PMSF-Lep+Mar	2.50862	CAT-PMSF-Lep+Mar	2.52152		CAT-PMSF-Lep+Mar	2.42116	CAT-PMSF-Lep	2.60368	CAT-PMSF-Mar	2.55948
CAT-PMSF-Lep+Mar	2.5283	CAT-PMSF-Lep+Mar	2.52502	CAT-PMSF-Lep+Mar	2.50578	CAT-PMSF-Lep+Mar	2.5155	CAT-PMSF-Lep+Mar	2.53286	CAT-PMSF-Lep+Mar	2.52724	CAT-PMSF-Lep+Mar	2.52308	CAT-PMSF-Lep+Mar	2.51508	CAT-PMSF-Lep+Mar	2.5041	CAT-PMSF-Lep+Mar	2.51432		CAT-PMSF-Lep+Mar	2.4339	CAT-PMSF-Lep	2.61762	CAT-PMSF-Mar	2.55744
CAT-PMSF-Lep+Mar	2.52254	CAT-PMSF-Lep+Mar	2.52876	CAT-PMSF-Lep+Mar	2.5215	CAT-PMSF-Lep+Mar	2.51752	CAT-PMSF-Lep+Mar	2.51562	CAT-PMSF-Lep+Mar	2.54026	CAT-PMSF-Lep+Mar	2.52176	CAT-PMSF-Lep+Mar	2.51622	CAT-PMSF-Lep+Mar	2.51074	CAT-PMSF-Lep+Mar	2.50874		CAT-PMSF-Lep+Mar	2.42752	CAT-PMSF-Lep	2.60368	CAT-PMSF-Mar	2.56186
CAT-PMSF-Lep+Mar	2.53436	CAT-PMSF-Lep+Mar	2.5277	CAT-PMSF-Lep+Mar	2.5156	CAT-PMSF-Lep+Mar	2.53222	CAT-PMSF-Lep+Mar	2.5192	CAT-PMSF-Lep+Mar	2.5123	CAT-PMSF-Lep+Mar	2.52544	CAT-PMSF-Lep+Mar	2.52072	CAT-PMSF-Lep+Mar	2.5113	CAT-PMSF-Lep+Mar	2.50836		CAT-PMSF-Lep+Mar	2.42218	CAT-PMSF-Lep	2.60724	CAT-PMSF-Mar	2.56214
CAT-PMSF-Lep+Mar	2.52194	CAT-PMSF-Lep+Mar	2.54256	CAT-PMSF-Lep+Mar	2.50796	CAT-PMSF-Lep+Mar	2.53162	CAT-PMSF-Lep+Mar	2.51936	CAT-PMSF-Lep+Mar	2.52978	CAT-PMSF-Lep+Mar	2.5217	CAT-PMSF-Lep+Mar	2.5249	CAT-PMSF-Lep+Mar	2.5053	CAT-PMSF-Lep+Mar	2.51214		CAT-PMSF-Lep+Mar	2.41858	CAT-PMSF-Lep	2.61924	CAT-PMSF-Mar	2.54586
CAT-PMSF-Lep+Mar	2.53122	CAT-PMSF-Lep+Mar	2.52382	CAT-PMSF-Lep+Mar	2.52	CAT-PMSF-Lep+Mar	2.52032	CAT-PMSF-Lep+Mar	2.52508	CAT-PMSF-Lep+Mar	2.5291	CAT-PMSF-Lep+Mar	2.50368	CAT-PMSF-Lep+Mar	2.51226	CAT-PMSF-Lep+Mar	2.5092	CAT-PMSF-Lep+Mar	2.51818		CAT-PMSF-Lep+Mar	2.42456	CAT-PMSF-Lep	2.60282	CAT-PMSF-Mar	2.55066
CAT-PMSF-Lep+Mar	2.52648	CAT-PMSF-Lep+Mar	2.53316	CAT-PMSF-Lep+Mar	2.5134	CAT-PMSF-Lep+Mar	2.5317	CAT-PMSF-Lep+Mar	2.5141	CAT-PMSF-Lep+Mar	2.51914	CAT-PMSF-Lep+Mar	2.4969	CAT-PMSF-Lep+Mar	2.53458	CAT-PMSF-Lep+Mar	2.50878	CAT-PMSF-Lep+Mar	2.51536		CAT-PMSF-Lep+Mar	2.42698	CAT-PMSF-Lep	2.6151	CAT-PMSF-Mar	2.55562
CAT-PMSF-Lep+Mar	2.53068	CAT-PMSF-Lep+Mar	2.53306	CAT-PMSF-Lep+Mar	2.51108	CAT-PMSF-Lep+Mar	2.5242	CAT-PMSF-Lep+Mar	2.52856	CAT-PMSF-Lep+Mar	2.5355	CAT-PMSF-Lep+Mar	2.5119	CAT-PMSF-Lep+Mar	2.5167	CAT-PMSF-Lep+Mar	2.5138	CAT-PMSF-Lep+Mar	2.52426		CAT-PMSF-Lep+Mar	2.41244	CAT-PMSF-Lep	2.62226	CAT-PMSF-Mar	2.5582
CAT-PMSF-Lep+Mar	2.53018	CAT-PMSF-Lep+Mar	2.53572	CAT-PMSF-Lep+Mar	2.51664	CAT-PMSF-Lep+Mar	2.52596	CAT-PMSF-Lep+Mar	2.5133	CAT-PMSF-Lep+Mar	2.5259	CAT-PMSF-Lep+Mar	2.51314	CAT-PMSF-Lep+Mar	2.50706	CAT-PMSF-Lep+Mar	2.50356	CAT-PMSF-Lep+Mar	2.52192		CAT-PMSF-Lep+Mar	2.42642	CAT-PMSF-Lep	2.6032	CAT-PMSF-Mar	2.54958
CAT-PMSF-Lep+Mar	2.51962	CAT-PMSF-Lep+Mar	2.50936	CAT-PMSF-Lep+Mar	2.51592	CAT-PMSF-Lep+Mar	2.52426	CAT-PMSF-Lep+Mar	2.52116	CAT-PMSF-Lep+Mar	2.52514	CAT-PMSF-Lep+Mar	2.51508	CAT-PMSF-Lep+Mar	2.52018	CAT-PMSF-Lep+Mar	2.5117	CAT-PMSF-Lep+Mar	2.5095		CAT-PMSF-Lep+Mar	2.42242	CAT-PMSF-Lep	2.60272	CAT-PMSF-Mar	2.55508
CAT-PMSF-Lep+Mar	2.53696	CAT-PMSF-Lep+Mar	2.5276	CAT-PMSF-Lep+Mar	2.51698	CAT-PMSF-Lep+Mar	2.53888	CAT-PMSF-Lep+Mar	2.52228	CAT-PMSF-Lep+Mar	2.5294	CAT-PMSF-Lep+Mar	2.5165	CAT-PMSF-Lep+Mar	2.50876	CAT-PMSF-Lep+Mar	2.49042	CAT-PMSF-Lep+Mar	2.52318		CAT-PMSF-Lep+Mar	2.433	CAT-PMSF-Lep	2.62056	CAT-PMSF-Mar	2.55208
CAT-PMSF-Lep+Mar	2.52892	CAT-PMSF-Lep+Mar	2.52508	CAT-PMSF-Lep+Mar	2.51698	CAT-PMSF-Lep+Mar	2.52686	CAT-PMSF-Lep+Mar	2.53194	CAT-PMSF-Lep+Mar	2.51758	CAT-PMSF-Lep+Mar	2.52732	CAT-PMSF-Lep+Mar	2.50404	CAT-PMSF-Lep+Mar	2.49888	CAT-PMSF-Lep+Mar	2.50808		CAT-PMSF-Lep+Mar	2.4279	CAT-PMSF-Lep	2.61654	CAT-PMSF-Mar	2.55208
CAT-PMSF-Lep+Mar	2.52086	CAT-PMSF-Lep+Mar	2.5354	CAT-PMSF-Lep+Mar	2.5117	CAT-PMSF-Lep+Mar	2.52284	CAT-PMSF-Lep+Mar	2.52336	CAT-PMSF-Lep+Mar	2.52794	CAT-PMSF-Lep+Mar	2.51538	CAT-PMSF-Lep+Mar	2.52234	CAT-PMSF-Lep+Mar	2.50934	CAT-PMSF-Lep+Mar	2.52218		CAT-PMSF-Lep+Mar	2.42938	CAT-PMSF-Lep	2.61404	CAT-PMSF-Mar	2.56796
CAT-PMSF-Lep+Mar	2.52792	CAT-PMSF-Lep+Mar	2.53826	CAT-PMSF-Lep+Mar	2.52344	CAT-PMSF-Lep+Mar	2.53322	CAT-PMSF-Lep+Mar	2.51268	CAT-PMSF-Lep+Mar	2.52042	CAT-PMSF-Lep+Mar	2.52594	CAT-PMSF-Lep+Mar	2.52798	CAT-PMSF-Lep+Mar	2.5206	CAT-PMSF-Lep+Mar	2.51756		CAT-PMSF-Lep+Mar	2.41908	CAT-PMSF-Lep	2.602	CAT-PMSF-Mar	2.56464
CAT-PMSF-Lep+Mar	2.513	CAT-PMSF-Lep+Mar	2.52104	CAT-PMSF-Lep+Mar	2.50024	CAT-PMSF-Lep+Mar	2.52782	CAT-PMSF-Lep+Mar	2.5169	CAT-PMSF-Lep+Mar	2.51856	CAT-PMSF-Lep+Mar	2.527	CAT-PMSF-Lep+Mar	2.51982	CAT-PMSF-Lep+Mar	2.51172	CAT-PMSF-Lep+Mar	2.50974		CAT-PMSF-Lep+Mar	2.42368	CAT-PMSF-Lep	2.60796	CAT-PMSF-Mar	2.54998
CAT-PMSF-Lep+Mar	2.52318	CAT-PMSF-Lep+Mar	2.5201	CAT-PMSF-Lep+Mar	2.52248	CAT-PMSF-Lep+Mar	2.51794	CAT-PMSF-Lep+Mar	2.52486	CAT-PMSF-Lep+Mar	2.53506	CAT-PMSF-Lep+Mar	2.51966	CAT-PMSF-Lep+Mar	2.50564	CAT-PMSF-Lep+Mar	2.50582	CAT-PMSF-Lep+Mar	2.51288		CAT-PMSF-Lep+Mar	2.42428	CAT-PMSF-Lep	2.60002	CAT-PMSF-Mar	2.56008
CAT-PMSF-Lep+Mar	2.5156	CAT-PMSF-Lep+Mar	2.52256	CAT-PMSF-Lep+Mar	2.51412	CAT-PMSF-Lep+Mar	2.52576	CAT-PMSF-Lep+Mar	2.51608	CAT-PMSF-Lep+Mar	2.53374	CAT-PMSF-Lep+Mar	2.5159	CAT-PMSF-Lep+Mar	2.51312	CAT-PMSF-Lep+Mar	2.5005	CAT-PMSF-Lep+Mar	2.51666		CAT-PMSF-Lep+Mar	2.41766	CAT-PMSF-Lep	2.60818	CAT-PMSF-Mar	2.5543
CAT-PMSF-Lep+Mar	2.52486	CAT-PMSF-Lep+Mar	2.52444	CAT-PMSF-Lep+Mar	2.52244	CAT-PMSF-Lep+Mar	2.5319	CAT-PMSF-Lep+Mar	2.52324	CAT-PMSF-Lep+Mar	2.53662	CAT-PMSF-Lep+Mar	2.52506	CAT-PMSF-Lep+Mar	2.5173	CAT-PMSF-Lep+Mar	2.50378	CAT-PMSF-Lep+Mar	2.51522		CAT-PMSF-Lep+Mar	2.42226	CAT-PMSF-Lep	2.60626	CAT-PMSF-Mar	2.55736
CAT-PMSF-Lep+Mar	2.5259	CAT-PMSF-Lep+Mar	2.52604	CAT-PMSF-Lep+Mar	2.50582	CAT-PMSF-Lep+Mar	2.53358	CAT-PMSF-Lep+Mar	2.51186	CAT-PMSF-Lep+Mar	2.53862	CAT-PMSF-Lep+Mar	2.52406	CAT-PMSF-Lep+Mar	2.51224	CAT-PMSF-Lep+Mar	2.50774	CAT-PMSF-Lep+Mar	2.52228		CAT-PMSF-Lep+Mar	2.41906	CAT-PMSF-Lep	2.61402	CAT-PMSF-Mar	2.56612
CAT-PMSF-Lep+Mar	2.52256	CAT-PMSF-Lep+Mar	2.53284	CAT-PMSF-Lep+Mar	2.52434	CAT-PMSF-Lep+Mar	2.52404	CAT-PMSF-Lep+Mar	2.52024	CAT-PMSF-Lep+Mar	2.53356	CAT-PMSF-Lep+Mar	2.51654	CAT-PMSF-Lep+Mar	2.5009	CAT-PMSF-Lep+Mar	2.51038	CAT-PMSF-Lep+Mar	2.50974		CAT-PMSF-Lep+Mar	2.43144	CAT-PMSF-Lep	2.6059	CAT-PMSF-Mar	2.56066
CAT-PMSF-Lep+Mar	2.53034	CAT-PMSF-Lep+Mar	2.52016	CAT-PMSF-Lep+Mar	2.5152	CAT-PMSF-Lep+Mar	2.53768	CAT-PMSF-Lep+Mar	2.5223	CAT-PMSF-Lep+Mar	2.52168	CAT-PMSF-Lep+Mar	2.50442	CAT-PMSF-Lep+Mar	2.51482	CAT-PMSF-Lep+Mar	2.50548	CAT-PMSF-Lep+Mar	2.51664		CAT-PMSF-Lep+Mar	2.42118	CAT-PMSF-Lep	2.6234	CAT-PMSF-Mar	2.55868
CAT-PMSF-Lep+Mar	2.53728	CAT-PMSF-Lep+Mar	2.5314	CAT-PMSF-Lep+Mar	2.52212	CAT-PMSF-Lep+Mar	2.52164	CAT-PMSF-Lep+Mar	2.5205	CAT-PMSF-Lep+Mar	2.5414	CAT-PMSF-Lep+Mar	2.52696	CAT-PMSF-Lep+Mar	2.51878	CAT-PMSF-Lep+Mar	2.50246	CAT-PMSF-Lep+Mar	2.52602		CAT-PMSF-Lep+Mar	2.4238	CAT-PMSF-Lep	2.60744	CAT-PMSF-Mar	2.5517
CAT-PMSF-Lep+Mar	2.52284	CAT-PMSF-Lep+Mar	2.5182	CAT-PMSF-Lep+Mar	2.51112	CAT-PMSF-Lep+Mar	2.53788	CAT-PMSF-Lep+Mar	2.53402	CAT-PMSF-Lep+Mar	2.5356	CAT-PMSF-Lep+Mar	2.52802	CAT-PMSF-Lep+Mar	2.51244	CAT-PMSF-Lep+Mar	2.50718	CAT-PMSF-Lep+Mar	2.5116		CAT-PMSF-Lep+Mar	2.40408	CAT-PMSF-Lep	2.60768	CAT-PMSF-Mar	2.55928
CAT-PMSF-Lep+Mar	2.53854	CAT-PMSF-Lep+Mar	2.5288	CAT-PMSF-Lep+Mar	2.5165	CAT-PMSF-Lep+Mar	2.5279	CAT-PMSF-Lep+Mar	2.52088	CAT-PMSF-Lep+Mar	2.53284	CAT-PMSF-Lep+Mar	2.52692	CAT-PMSF-Lep+Mar	2.5131	CAT-PMSF-Lep+Mar	2.51324	CAT-PMSF-Lep+Mar	2.51048		CAT-PMSF-Lep+Mar	2.42708	CAT-PMSF-Lep	2.6173	CAT-PMSF-Mar	2.54122
CAT-PMSF-Lep+Mar	2.52288	CAT-PMSF-Lep+Mar	2.5324	CAT-PMSF-Lep+Mar	2.50362	CAT-PMSF-Lep+Mar	2.53522	CAT-PMSF-Lep+Mar	2.51948	CAT-PMSF-Lep+Mar	2.53434	CAT-PMSF-Lep+Mar	2.519	CAT-PMSF-Lep+Mar	2.52774	CAT-PMSF-Lep+Mar	2.5093	CAT-PMSF-Lep+Mar	2.5157		CAT-PMSF-Lep+Mar	2.42708	CAT-PMSF-Lep	2.6016	CAT-PMSF-Mar	2.56682
CAT-PMSF-Lep+Mar	2.5311	CAT-PMSF-Lep+Mar	2.52396	CAT-PMSF-Lep+Mar	2.52738	CAT-PMSF-Lep+Mar	2.52176	CAT-PMSF-Lep+Mar	2.53	CAT-PMSF-Lep+Mar	2.53814	CAT-PMSF-Lep+Mar	2.51846	CAT-PMSF-Lep+Mar	2.5207	CAT-PMSF-Lep+Mar	2.51334	CAT-PMSF-Lep+Mar	2.5261		CAT-PMSF-Lep+Mar	2.41672	CAT-PMSF-Lep	2.6128	CAT-PMSF-Mar	2.56052
CAT-PMSF-Lep+Mar	2.53396	CAT-PMSF-Lep+Mar	2.52832	CAT-PMSF-Lep+Mar	2.51376	CAT-PMSF-Lep+Mar	2.51562	CAT-PMSF-Lep+Mar	2.51836	CAT-PMSF-Lep+Mar	2.53512	CAT-PMSF-Lep+Mar	2.5294	CAT-PMSF-Lep+Mar	2.5209	CAT-PMSF-Lep+Mar	2.5038	CAT-PMSF-Lep+Mar	2.5166		CAT-PMSF-Lep+Mar	2.42406	CAT-PMSF-Lep	2.61296	CAT-PMSF-Mar	2.55518
CAT-PMSF-Lep+Mar	2.52072	CAT-PMSF-Lep+Mar	2.53506	CAT-PMSF-Lep+Mar	2.51108	CAT-PMSF-Lep+Mar	2.53178	CAT-PMSF-Lep+Mar	2.5262	CAT-PMSF-Lep+Mar	2.52964	CAT-PMSF-Lep+Mar	2.51984	CAT-PMSF-Lep+Mar	2.51328	CAT-PMSF-Lep+Mar	2.5047	CAT-PMSF-Lep+Mar	2.50326		CAT-PMSF-Lep+Mar	2.42588	CAT-PMSF-Lep	2.62358	CAT-PMSF-Mar	2.5555
CAT-PMSF-Lep+Mar	2.54064	CAT-PMSF-Lep+Mar	2.52176	CAT-PMSF-Lep+Mar	2.5267	CAT-PMSF-Lep+Mar	2.53244	CAT-PMSF-Lep+Mar	2.51744	CAT-PMSF-Lep+Mar	2.52098	CAT-PMSF-Lep+Mar	2.51738	CAT-PMSF-Lep+Mar	2.50698	CAT-PMSF-Lep+Mar	2.50748	CAT-PMSF-Lep+Mar	2.50652		CAT-PMSF-Lep+Mar	2.42452	CAT-PMSF-Lep	2.61838	CAT-PMSF-Mar	2.5484
CAT-PMSF-Lep+Mar	2.52796	CAT-PMSF-Lep+Mar	2.5212	CAT-PMSF-Lep+Mar	2.51706	CAT-PMSF-Lep+Mar	2.53014	CAT-PMSF-Lep+Mar	2.51188	CAT-PMSF-Lep+Mar	2.53222	CAT-PMSF-Lep+Mar	2.51432	CAT-PMSF-Lep+Mar	2.52128	CAT-PMSF-Lep+Mar	2.49938	CAT-PMSF-Lep+Mar	2.50568		CAT-PMSF-Lep+Mar	2.42584	CAT-PMSF-Lep	2.60344	CAT-PMSF-Mar	2.559
CAT-PMSF-Lep+Mar	2.5254	CAT-PMSF-Lep+Mar	2.53094	CAT-PMSF-Lep+Mar	2.52	CAT-PMSF-Lep+Mar	2.5177	CAT-PMSF-Lep+Mar	2.52458	CAT-PMSF-Lep+Mar	2.51978	CAT-PMSF-Lep+Mar	2.51186	CAT-PMSF-Lep+Mar	2.51386	CAT-PMSF-Lep+Mar	2.51228	CAT-PMSF-Lep+Mar	2.5055		CAT-PMSF-Lep+Mar	2.4227	CAT-PMSF-Lep	2.61608	CAT-PMSF-Mar	2.56172
CAT-PMSF-Lep+Mar	2.5324	CAT-PMSF-Lep+Mar	2.53288	CAT-PMSF-Lep+Mar	2.5265	CAT-PMSF-Lep+Mar	2.5319	CAT-PMSF-Lep+Mar	2.51258	CAT-PMSF-Lep+Mar	2.52494	CAT-PMSF-Lep+Mar	2.52084	CAT-PMSF-Lep+Mar	2.51766	CAT-PMSF-Lep+Mar	2.50158	CAT-PMSF-Lep+Mar	2.51078		CAT-PMSF-Lep+Mar	2.41974	CAT-PMSF-Lep	2.60184	CAT-PMSF-Mar	2.55786
CAT-PMSF-Lep+Mar	2.51564	CAT-PMSF-Lep+Mar	2.52112	CAT-PMSF-Lep+Mar	2.51122	CAT-PMSF-Lep+Mar	2.52954	CAT-PMSF-Lep+Mar	2.519	CAT-PMSF-Lep+Mar	2.53944	CAT-PMSF-Lep+Mar	2.51204	CAT-PMSF-Lep+Mar	2.51406	CAT-PMSF-Lep+Mar	2.51352	CAT-PMSF-Lep+Mar	2.51464		CAT-PMSF-Lep+Mar	2.40774	CAT-PMSF-Lep	2.60302	CAT-PMSF-Mar	2.55888
CAT-PMSF-Lep+Mar	2.53272	CAT-PMSF-Lep+Mar	2.52382	CAT-PMSF-Lep+Mar	2.52678	CAT-PMSF-Lep+Mar	2.5213	CAT-PMSF-Lep+Mar	2.5338	CAT-PMSF-Lep+Mar	2.53976	CAT-PMSF-Lep+Mar	2.51454	CAT-PMSF-Lep+Mar	2.50252	CAT-PMSF-Lep+Mar	2.51476	CAT-PMSF-Lep+Mar	2.51478		CAT-PMSF-Lep+Mar	2.41478	CAT-PMSF-Lep	2.60722	CAT-PMSF-Mar	2.55286
CAT-PMSF-Lep+Mar	2.5227	CAT-PMSF-Lep+Mar	2.52844	CAT-PMSF-Lep+Mar	2.51152	CAT-PMSF-Lep+Mar	2.5219	CAT-PMSF-Lep+Mar	2.53832	CAT-PMSF-Lep+Mar	2.52608	CAT-PMSF-Lep+Mar	2.51784	CAT-PMSF-Lep+Mar	2.51418	CAT-PMSF-Lep+Mar	2.49428	CAT-PMSF-Lep+Mar	2.5116		CAT-PMSF-Lep+Mar	2.41412	CAT-PMSF-Lep	2.62238	CAT-PMSF-Mar	2.559
CAT-PMSF-Lep+Mar	2.52038	CAT-PMSF-Lep+Mar	2.5254	CAT-PMSF-Lep+Mar	2.51076	CAT-PMSF-Lep+Mar	2.52776	CAT-PMSF-Lep+Mar	2.5223	CAT-PMSF-Lep+Mar	2.52132	CAT-PMSF-Lep+Mar	2.51626	CAT-PMSF-Lep+Mar	2.5095	CAT-PMSF-Lep+Mar	2.50254	CAT-PMSF-Lep+Mar	2.51798		CAT-PMSF-Lep+Mar	2.42202	CAT-PMSF-Lep	2.60696	CAT-PMSF-Mar	2.56822
CAT-PMSF-Lep+Mar	2.52084	CAT-PMSF-Lep+Mar	2.53768	CAT-PMSF-Lep+Mar	2.50194	CAT-PMSF-Lep+Mar	2.52676	CAT-PMSF-Lep+Mar	2.51492	CAT-PMSF-Lep+Mar	2.5274	CAT-PMSF-Lep+Mar	2.51178	CAT-PMSF-Lep+Mar	2.51276	CAT-PMSF-Lep+Mar	2.50662	CAT-PMSF-Lep+Mar	2.5132		CAT-PMSF-Lep+Mar	2.4149	CAT-PMSF-Lep	2.6078	CAT-PMSF-Mar	2.55436
CAT-PMSF-Lep	2.53348	CAT-PMSF-Lep	2.5272	CAT-PMSF-Lep	2.49586	CAT-PMSF-Lep	2.5228	CAT-PMSF-Lep	2.51088	CAT-PMSF-Lep	2.526	CAT-PMSF-Lep	2.5315	CAT-PMSF-Lep	2.52294	CAT-PMSF-Lep	2.5001	CAT-PMSF-Lep	2.51446
CAT-PMSF-Lep	2.52148	CAT-PMSF-Lep	2.52562	CAT-PMSF-Lep	2.49862	CAT-PMSF-Lep	2.53598	CAT-PMSF-Lep	2.51664	CAT-PMSF-Lep	2.5306	CAT-PMSF-Lep	2.51362	CAT-PMSF-Lep	2.5237	CAT-PMSF-Lep	2.51528	CAT-PMSF-Lep	2.5169
CAT-PMSF-Lep	2.52254	CAT-PMSF-Lep	2.52974	CAT-PMSF-Lep	2.50344	CAT-PMSF-Lep	2.52014	CAT-PMSF-Lep	2.5127	CAT-PMSF-Lep	2.53402	CAT-PMSF-Lep	2.51722	CAT-PMSF-Lep	2.52458	CAT-PMSF-Lep	2.5172	CAT-PMSF-Lep	2.51068
CAT-PMSF-Lep	2.52168	CAT-PMSF-Lep	2.5182	CAT-PMSF-Lep	2.4946	CAT-PMSF-Lep	2.51454	CAT-PMSF-Lep	2.51688	CAT-PMSF-Lep	2.51554	CAT-PMSF-Lep	2.50664	CAT-PMSF-Lep	2.51438	CAT-PMSF-Lep	2.50116	CAT-PMSF-Lep	2.51422
CAT-PMSF-Lep	2.51274	CAT-PMSF-Lep	2.52834	CAT-PMSF-Lep	2.49004	CAT-PMSF-Lep	2.53044	CAT-PMSF-Lep	2.5154	CAT-PMSF-Lep	2.52586	CAT-PMSF-Lep	2.5096	CAT-PMSF-Lep	2.52732	CAT-PMSF-Lep	2.49962	CAT-PMSF-Lep	2.51704
CAT-PMSF-Lep	2.52262	CAT-PMSF-Lep	2.5322	CAT-PMSF-Lep	2.48714	CAT-PMSF-Lep	2.52714	CAT-PMSF-Lep	2.51916	CAT-PMSF-Lep	2.52636	CAT-PMSF-Lep	2.52568	CAT-PMSF-Lep	2.52174	CAT-PMSF-Lep	2.50798	CAT-PMSF-Lep	2.52246
CAT-PMSF-Lep	2.5201	CAT-PMSF-Lep	2.53426	CAT-PMSF-Lep	2.48716	CAT-PMSF-Lep	2.5314	CAT-PMSF-Lep	2.50784	CAT-PMSF-Lep	2.53274	CAT-PMSF-Lep	2.5198	CAT-PMSF-Lep	2.50804	CAT-PMSF-Lep	2.5044	CAT-PMSF-Lep	2.5205
CAT-PMSF-Lep	2.52412	CAT-PMSF-Lep	2.52872	CAT-PMSF-Lep	2.4908	CAT-PMSF-Lep	2.51768	CAT-PMSF-Lep	2.51798	CAT-PMSF-Lep	2.53014	CAT-PMSF-Lep	2.50982	CAT-PMSF-Lep	2.52684	CAT-PMSF-Lep	2.50776	CAT-PMSF-Lep	2.5142
CAT-PMSF-Lep	2.5181	CAT-PMSF-Lep	2.52518	CAT-PMSF-Lep	2.48502	CAT-PMSF-Lep	2.52818	CAT-PMSF-Lep	2.53612	CAT-PMSF-Lep	2.5319	CAT-PMSF-Lep	2.51614	CAT-PMSF-Lep	2.51632	CAT-PMSF-Lep	2.50138	CAT-PMSF-Lep	2.5144
CAT-PMSF-Lep	2.5137	CAT-PMSF-Lep	2.52348	CAT-PMSF-Lep	2.49906	CAT-PMSF-Lep	2.51802	CAT-PMSF-Lep	2.51884	CAT-PMSF-Lep	2.53768	CAT-PMSF-Lep	2.51302	CAT-PMSF-Lep	2.51688	CAT-PMSF-Lep	2.50838	CAT-PMSF-Lep	2.50498
CAT-PMSF-Lep	2.53166	CAT-PMSF-Lep	2.52686	CAT-PMSF-Lep	2.495	CAT-PMSF-Lep	2.54302	CAT-PMSF-Lep	2.51788	CAT-PMSF-Lep	2.53374	CAT-PMSF-Lep	2.49738	CAT-PMSF-Lep	2.51944	CAT-PMSF-Lep	2.51374	CAT-PMSF-Lep	2.5211
CAT-PMSF-Lep	2.51308	CAT-PMSF-Lep	2.52694	CAT-PMSF-Lep	2.4945	CAT-PMSF-Lep	2.51598	CAT-PMSF-Lep	2.51752	CAT-PMSF-Lep	2.5381	CAT-PMSF-Lep	2.5277	CAT-PMSF-Lep	2.5119	CAT-PMSF-Lep	2.50596	CAT-PMSF-Lep	2.50814
CAT-PMSF-Lep	2.5204	CAT-PMSF-Lep	2.52814	CAT-PMSF-Lep	2.50362	CAT-PMSF-Lep	2.52404	CAT-PMSF-Lep	2.52488	CAT-PMSF-Lep	2.54072	CAT-PMSF-Lep	2.51666	CAT-PMSF-Lep	2.52388	CAT-PMSF-Lep	2.50374	CAT-PMSF-Lep	2.51992
CAT-PMSF-Lep	2.53746	CAT-PMSF-Lep	2.52504	CAT-PMSF-Lep	2.49822	CAT-PMSF-Lep	2.52434	CAT-PMSF-Lep	2.51424	CAT-PMSF-Lep	2.5334	CAT-PMSF-Lep	2.5177	CAT-PMSF-Lep	2.5205	CAT-PMSF-Lep	2.50344	CAT-PMSF-Lep	2.51272
CAT-PMSF-Lep	2.51788	CAT-PMSF-Lep	2.53756	CAT-PMSF-Lep	2.49218	CAT-PMSF-Lep	2.53028	CAT-PMSF-Lep	2.52764	CAT-PMSF-Lep	2.53068	CAT-PMSF-Lep	2.51734	CAT-PMSF-Lep	2.5183	CAT-PMSF-Lep	2.49766	CAT-PMSF-Lep	2.51972
CAT-PMSF-Lep	2.52868	CAT-PMSF-Lep	2.51404	CAT-PMSF-Lep	2.49004	CAT-PMSF-Lep	2.50972	CAT-PMSF-Lep	2.5041	CAT-PMSF-Lep	2.53214	CAT-PMSF-Lep	2.51674	CAT-PMSF-Lep	2.50226	CAT-PMSF-Lep	2.51354	CAT-PMSF-Lep	2.52512
CAT-PMSF-Lep	2.53258	CAT-PMSF-Lep	2.5282	CAT-PMSF-Lep	2.50142	CAT-PMSF-Lep	2.52824	CAT-PMSF-Lep	2.52258	CAT-PMSF-Lep	2.5244	CAT-PMSF-Lep	2.51892	CAT-PMSF-Lep	2.51832	CAT-PMSF-Lep	2.52016	CAT-PMSF-Lep	2.5059
CAT-PMSF-Lep	2.53216	CAT-PMSF-Lep	2.51706	CAT-PMSF-Lep	2.47938	CAT-PMSF-Lep	2.51832	CAT-PMSF-Lep	2.52234	CAT-PMSF-Lep	2.53926	CAT-PMSF-Lep	2.51498	CAT-PMSF-Lep	2.5205	CAT-PMSF-Lep	2.50278	CAT-PMSF-Lep	2.52134
CAT-PMSF-Lep	2.52756	CAT-PMSF-Lep	2.52492	CAT-PMSF-Lep	2.4919	CAT-PMSF-Lep	2.5232	CAT-PMSF-Lep	2.51208	CAT-PMSF-Lep	2.534	CAT-PMSF-Lep	2.52108	CAT-PMSF-Lep	2.5114	CAT-PMSF-Lep	2.50514	CAT-PMSF-Lep	2.51584
CAT-PMSF-Lep	2.5326	CAT-PMSF-Lep	2.53306	CAT-PMSF-Lep	2.4931	CAT-PMSF-Lep	2.53062	CAT-PMSF-Lep	2.51628	CAT-PMSF-Lep	2.53348	CAT-PMSF-Lep	2.51718	CAT-PMSF-Lep	2.51554	CAT-PMSF-Lep	2.50434	CAT-PMSF-Lep	2.50366
CAT-PMSF-Lep	2.53164	CAT-PMSF-Lep	2.5195	CAT-PMSF-Lep	2.504	CAT-PMSF-Lep	2.51412	CAT-PMSF-Lep	2.51792	CAT-PMSF-Lep	2.5212	CAT-PMSF-Lep	2.51814	CAT-PMSF-Lep	2.51754	CAT-PMSF-Lep	2.49886	CAT-PMSF-Lep	2.51564
CAT-PMSF-Lep	2.5341	CAT-PMSF-Lep	2.53078	CAT-PMSF-Lep	2.49734	CAT-PMSF-Lep	2.53026	CAT-PMSF-Lep	2.51452	CAT-PMSF-Lep	2.52718	CAT-PMSF-Lep	2.5202	CAT-PMSF-Lep	2.51436	CAT-PMSF-Lep	2.4954	CAT-PMSF-Lep	2.52426
CAT-PMSF-Lep	2.5185	CAT-PMSF-Lep	2.52164	CAT-PMSF-Lep	2.4966	CAT-PMSF-Lep	2.52102	CAT-PMSF-Lep	2.53684	CAT-PMSF-Lep	2.53172	CAT-PMSF-Lep	2.52198	CAT-PMSF-Lep	2.50748	CAT-PMSF-Lep	2.51036	CAT-PMSF-Lep	2.51264
CAT-PMSF-Lep	2.53106	CAT-PMSF-Lep	2.52208	CAT-PMSF-Lep	2.50088	CAT-PMSF-Lep	2.52194	CAT-PMSF-Lep	2.52496	CAT-PMSF-Lep	2.54316	CAT-PMSF-Lep	2.50674	CAT-PMSF-Lep	2.5192	CAT-PMSF-Lep	2.49744	CAT-PMSF-Lep	2.52038
CAT-PMSF-Lep	2.51508	CAT-PMSF-Lep	2.52452	CAT-PMSF-Lep	2.49592	CAT-PMSF-Lep	2.53034	CAT-PMSF-Lep	2.513	CAT-PMSF-Lep	2.53218	CAT-PMSF-Lep	2.51748	CAT-PMSF-Lep	2.5244	CAT-PMSF-Lep	2.5045	CAT-PMSF-Lep	2.51584
CAT-PMSF-Lep	2.52398	CAT-PMSF-Lep	2.53914	CAT-PMSF-Lep	2.49632	CAT-PMSF-Lep	2.52576	CAT-PMSF-Lep	2.5169	CAT-PMSF-Lep	2.5207	CAT-PMSF-Lep	2.51668	CAT-PMSF-Lep	2.51672	CAT-PMSF-Lep	2.50434	CAT-PMSF-Lep	2.51784
CAT-PMSF-Lep	2.52784	CAT-PMSF-Lep	2.51748	CAT-PMSF-Lep	2.49816	CAT-PMSF-Lep	2.51648	CAT-PMSF-Lep	2.51964	CAT-PMSF-Lep	2.54486	CAT-PMSF-Lep	2.50996	CAT-PMSF-Lep	2.5237	CAT-PMSF-Lep	2.49996	CAT-PMSF-Lep	2.50834
CAT-PMSF-Lep	2.51122	CAT-PMSF-Lep	2.54034	CAT-PMSF-Lep	2.49444	CAT-PMSF-Lep	2.52598	CAT-PMSF-Lep	2.52546	CAT-PMSF-Lep	2.52738	CAT-PMSF-Lep	2.5078	CAT-PMSF-Lep	2.52198	CAT-PMSF-Lep	2.50026	CAT-PMSF-Lep	2.51636
CAT-PMSF-Lep	2.52166	CAT-PMSF-Lep	2.52534	CAT-PMSF-Lep	2.50218	CAT-PMSF-Lep	2.51536	CAT-PMSF-Lep	2.5148	CAT-PMSF-Lep	2.5275	CAT-PMSF-Lep	2.51192	CAT-PMSF-Lep	2.51302	CAT-PMSF-Lep	2.5096	CAT-PMSF-Lep	2.50858
CAT-PMSF-Lep	2.52206	CAT-PMSF-Lep	2.52946	CAT-PMSF-Lep	2.48478	CAT-PMSF-Lep	2.53202	CAT-PMSF-Lep	2.49676	CAT-PMSF-Lep	2.53386	CAT-PMSF-Lep	2.50838	CAT-PMSF-Lep	2.5088	CAT-PMSF-Lep	2.49552	CAT-PMSF-Lep	2.51572
CAT-PMSF-Lep	2.52392	CAT-PMSF-Lep	2.5235	CAT-PMSF-Lep	2.4943	CAT-PMSF-Lep	2.53896	CAT-PMSF-Lep	2.52714	CAT-PMSF-Lep	2.5333	CAT-PMSF-Lep	2.51368	CAT-PMSF-Lep	2.52482	CAT-PMSF-Lep	2.5149	CAT-PMSF-Lep	2.52014
CAT-PMSF-Lep	2.52518	CAT-PMSF-Lep	2.53386	CAT-PMSF-Lep	2.491	CAT-PMSF-Lep	2.51946	CAT-PMSF-Lep	2.5121	CAT-PMSF-Lep	2.52684	CAT-PMSF-Lep	2.52064	CAT-PMSF-Lep	2.51546	CAT-PMSF-Lep	2.50194	CAT-PMSF-Lep	2.53142
CAT-PMSF-Lep	2.52558	CAT-PMSF-Lep	2.534	CAT-PMSF-Lep	2.50904	CAT-PMSF-Lep	2.53174	CAT-PMSF-Lep	2.53176	CAT-PMSF-Lep	2.53612	CAT-PMSF-Lep	2.50782	CAT-PMSF-Lep	2.5138	CAT-PMSF-Lep	2.50766	CAT-PMSF-Lep	2.51124
CAT-PMSF-Lep	2.52988	CAT-PMSF-Lep	2.527	CAT-PMSF-Lep	2.50026	CAT-PMSF-Lep	2.52682	CAT-PMSF-Lep	2.51918	CAT-PMSF-Lep	2.53288	CAT-PMSF-Lep	2.5164	CAT-PMSF-Lep	2.5082	CAT-PMSF-Lep	2.5132	CAT-PMSF-Lep	2.52188
CAT-PMSF-Lep	2.5267	CAT-PMSF-Lep	2.54232	CAT-PMSF-Lep	2.48552	CAT-PMSF-Lep	2.52428	CAT-PMSF-Lep	2.50694	CAT-PMSF-Lep	2.5308	CAT-PMSF-Lep	2.50972	CAT-PMSF-Lep	2.50962	CAT-PMSF-Lep	2.50706	CAT-PMSF-Lep	2.51012
CAT-PMSF-Lep	2.52256	CAT-PMSF-Lep	2.53048	CAT-PMSF-Lep	2.5111	CAT-PMSF-Lep	2.53036	CAT-PMSF-Lep	2.51974	CAT-PMSF-Lep	2.5327	CAT-PMSF-Lep	2.51432	CAT-PMSF-Lep	2.50668	CAT-PMSF-Lep	2.50792	CAT-PMSF-Lep	2.52812
CAT-PMSF-Lep	2.51664	CAT-PMSF-Lep	2.52372	CAT-PMSF-Lep	2.49938	CAT-PMSF-Lep	2.52706	CAT-PMSF-Lep	2.52796	CAT-PMSF-Lep	2.53498	CAT-PMSF-Lep	2.50856	CAT-PMSF-Lep	2.51072	CAT-PMSF-Lep	2.5071	CAT-PMSF-Lep	2.51362
CAT-PMSF-Lep	2.51936	CAT-PMSF-Lep	2.53872	CAT-PMSF-Lep	2.49478	CAT-PMSF-Lep	2.53186	CAT-PMSF-Lep	2.5195	CAT-PMSF-Lep	2.52122	CAT-PMSF-Lep	2.52204	CAT-PMSF-Lep	2.52578	CAT-PMSF-Lep	2.51178	CAT-PMSF-Lep	2.51116
CAT-PMSF-Lep	2.52784	CAT-PMSF-Lep	2.53324	CAT-PMSF-Lep	2.4926	CAT-PMSF-Lep	2.52038	CAT-PMSF-Lep	2.53026	CAT-PMSF-Lep	2.53094	CAT-PMSF-Lep	2.51974	CAT-PMSF-Lep	2.51872	CAT-PMSF-Lep	2.5125	CAT-PMSF-Lep	2.51536
CAT-PMSF-Lep	2.53384	CAT-PMSF-Lep	2.51626	CAT-PMSF-Lep	2.5002	CAT-PMSF-Lep	2.5285	CAT-PMSF-Lep	2.51324	CAT-PMSF-Lep	2.52998	CAT-PMSF-Lep	2.51392	CAT-PMSF-Lep	2.51612	CAT-PMSF-Lep	2.4927	CAT-PMSF-Lep	2.51022
CAT-PMSF-Lep	2.5174	CAT-PMSF-Lep	2.52186	CAT-PMSF-Lep	2.49518	CAT-PMSF-Lep	2.52386	CAT-PMSF-Lep	2.51218	CAT-PMSF-Lep	2.53668	CAT-PMSF-Lep	2.5168	CAT-PMSF-Lep	2.5105	CAT-PMSF-Lep	2.50274	CAT-PMSF-Lep	2.51886
CAT-PMSF-Lep	2.52256	CAT-PMSF-Lep	2.52686	CAT-PMSF-Lep	2.49962	CAT-PMSF-Lep	2.52604	CAT-PMSF-Lep	2.5132	CAT-PMSF-Lep	2.53932	CAT-PMSF-Lep	2.52242	CAT-PMSF-Lep	2.5103	CAT-PMSF-Lep	2.50748	CAT-PMSF-Lep	2.5062
CAT-PMSF-Lep	2.53246	CAT-PMSF-Lep	2.52678	CAT-PMSF-Lep	2.4903	CAT-PMSF-Lep	2.53784	CAT-PMSF-Lep	2.51984	CAT-PMSF-Lep	2.53372	CAT-PMSF-Lep	2.50844	CAT-PMSF-Lep	2.5171	CAT-PMSF-Lep	2.51506	CAT-PMSF-Lep	2.51616
CAT-PMSF-Lep	2.53494	CAT-PMSF-Lep	2.52534	CAT-PMSF-Lep	2.49276	CAT-PMSF-Lep	2.52558	CAT-PMSF-Lep	2.52582	CAT-PMSF-Lep	2.53278	CAT-PMSF-Lep	2.5141	CAT-PMSF-Lep	2.51486	CAT-PMSF-Lep	2.50012	CAT-PMSF-Lep	2.5228
CAT-PMSF-Lep	2.52824	CAT-PMSF-Lep	2.5324	CAT-PMSF-Lep	2.49602	CAT-PMSF-Lep	2.52608	CAT-PMSF-Lep	2.51724	CAT-PMSF-Lep	2.5385	CAT-PMSF-Lep	2.5218	CAT-PMSF-Lep	2.51996	CAT-PMSF-Lep	2.50692	CAT-PMSF-Lep	2.52536
CAT-PMSF-Lep	2.5352	CAT-PMSF-Lep	2.5307	CAT-PMSF-Lep	2.49924	CAT-PMSF-Lep	2.5151	CAT-PMSF-Lep	2.52218	CAT-PMSF-Lep	2.53484	CAT-PMSF-Lep	2.51792	CAT-PMSF-Lep	2.51006	CAT-PMSF-Lep	2.5072	CAT-PMSF-Lep	2.5106
CAT-PMSF-Lep	2.52798	CAT-PMSF-Lep	2.53802	CAT-PMSF-Lep	2.48958	CAT-PMSF-Lep	2.52608	CAT-PMSF-Lep	2.5258	CAT-PMSF-Lep	2.53086	CAT-PMSF-Lep	2.50392	CAT-PMSF-Lep	2.50926	CAT-PMSF-Lep	2.5075	CAT-PMSF-Lep	2.51524
CAT-PMSF-Lep	2.52658	CAT-PMSF-Lep	2.52688	CAT-PMSF-Lep	2.48996	CAT-PMSF-Lep	2.53206	CAT-PMSF-Lep	2.50812	CAT-PMSF-Lep	2.54222	CAT-PMSF-Lep	2.5033	CAT-PMSF-Lep	2.51404	CAT-PMSF-Lep	2.50242	CAT-PMSF-Lep	2.52634
CAT-PMSF-Lep	2.51726	CAT-PMSF-Lep	2.51968	CAT-PMSF-Lep	2.5062	CAT-PMSF-Lep	2.52528	CAT-PMSF-Lep	2.51678	CAT-PMSF-Lep	2.525	CAT-PMSF-Lep	2.52132	CAT-PMSF-Lep	2.5092	CAT-PMSF-Lep	2.5048	CAT-PMSF-Lep	2.5021
CAT-PMSF-Lep	2.52356	CAT-PMSF-Lep	2.53006	CAT-PMSF-Lep	2.49244	CAT-PMSF-Lep	2.5278	CAT-PMSF-Lep	2.51996	CAT-PMSF-Lep	2.51712	CAT-PMSF-Lep	2.52472	CAT-PMSF-Lep	2.51906	CAT-PMSF-Lep	2.51544	CAT-PMSF-Lep	2.522
CAT-PMSF-Lep	2.53428	CAT-PMSF-Lep	2.53352	CAT-PMSF-Lep	2.50128	CAT-PMSF-Lep	2.53034	CAT-PMSF-Lep	2.51786	CAT-PMSF-Lep	2.51886	CAT-PMSF-Lep	2.52506	CAT-PMSF-Lep	2.51656	CAT-PMSF-Lep	2.5082	CAT-PMSF-Lep	2.50566
CAT-PMSF-Lep	2.52282	CAT-PMSF-Lep	2.526	CAT-PMSF-Lep	2.50098	CAT-PMSF-Lep	2.52524	CAT-PMSF-Lep	2.51716	CAT-PMSF-Lep	2.53402	CAT-PMSF-Lep	2.51568	CAT-PMSF-Lep	2.5169	CAT-PMSF-Lep	2.4949	CAT-PMSF-Lep	2.51204
CAT-PMSF-Lep	2.52418	CAT-PMSF-Lep	2.51984	CAT-PMSF-Lep	2.49836	CAT-PMSF-Lep	2.53352	CAT-PMSF-Lep	2.51342	CAT-PMSF-Lep	2.53586	CAT-PMSF-Lep	2.51752	CAT-PMSF-Lep	2.50854	CAT-PMSF-Lep	2.48842	CAT-PMSF-Lep	2.522
CAT-PMSF-Lep	2.52428	CAT-PMSF-Lep	2.5337	CAT-PMSF-Lep	2.50026	CAT-PMSF-Lep	2.51908	CAT-PMSF-Lep	2.52194	CAT-PMSF-Lep	2.53684	CAT-PMSF-Lep	2.5221	CAT-PMSF-Lep	2.52524	CAT-PMSF-Lep	2.51292	CAT-PMSF-Lep	2.5172
CAT-PMSF-Lep	2.52462	CAT-PMSF-Lep	2.51516	CAT-PMSF-Lep	2.4899	CAT-PMSF-Lep	2.52816	CAT-PMSF-Lep	2.52664	CAT-PMSF-Lep	2.5326	CAT-PMSF-Lep	2.50886	CAT-PMSF-Lep	2.50894	CAT-PMSF-Lep	2.5159	CAT-PMSF-Lep	2.51334
CAT-PMSF-Lep	2.5255	CAT-PMSF-Lep	2.52528	CAT-PMSF-Lep	2.4905	CAT-PMSF-Lep	2.52224	CAT-PMSF-Lep	2.52212	CAT-PMSF-Lep	2.53296	CAT-PMSF-Lep	2.51098	CAT-PMSF-Lep	2.50808	CAT-PMSF-Lep	2.51146	CAT-PMSF-Lep	2.52368
CAT-PMSF-Lep	2.5223	CAT-PMSF-Lep	2.53892	CAT-PMSF-Lep	2.49772	CAT-PMSF-Lep	2.53904	CAT-PMSF-Lep	2.51774	CAT-PMSF-Lep	2.53438	CAT-PMSF-Lep	2.51838	CAT-PMSF-Lep	2.5213	CAT-PMSF-Lep	2.5091	CAT-PMSF-Lep	2.52558
CAT-PMSF-Lep	2.52774	CAT-PMSF-Lep	2.53326	CAT-PMSF-Lep	2.4799	CAT-PMSF-Lep	2.53322	CAT-PMSF-Lep	2.51372	CAT-PMSF-Lep	2.5364	CAT-PMSF-Lep	2.52466	CAT-PMSF-Lep	2.5172	CAT-PMSF-Lep	2.52234	CAT-PMSF-Lep	2.51186
CAT-PMSF-Lep	2.53042	CAT-PMSF-Lep	2.53136	CAT-PMSF-Lep	2.48862	CAT-PMSF-Lep	2.53004	CAT-PMSF-Lep	2.50882	CAT-PMSF-Lep	2.52738	CAT-PMSF-Lep	2.51156	CAT-PMSF-Lep	2.50662	CAT-PMSF-Lep	2.5085	CAT-PMSF-Lep	2.51074
CAT-PMSF-Lep	2.5145	CAT-PMSF-Lep	2.51988	CAT-PMSF-Lep	2.50028	CAT-PMSF-Lep	2.51898	CAT-PMSF-Lep	2.52572	CAT-PMSF-Lep	2.52578	CAT-PMSF-Lep	2.50602	CAT-PMSF-Lep	2.51312	CAT-PMSF-Lep	2.5141	CAT-PMSF-Lep	2.52592
CAT-PMSF-Lep	2.52508	CAT-PMSF-Lep	2.5345	CAT-PMSF-Lep	2.4975	CAT-PMSF-Lep	2.53988	CAT-PMSF-Lep	2.5137	CAT-PMSF-Lep	2.53604	CAT-PMSF-Lep	2.52494	CAT-PMSF-Lep	2.5093	CAT-PMSF-Lep	2.50722	CAT-PMSF-Lep	2.51018
CAT-PMSF-Lep	2.53954	CAT-PMSF-Lep	2.53072	CAT-PMSF-Lep	2.48524	CAT-PMSF-Lep	2.52186	CAT-PMSF-Lep	2.5125	CAT-PMSF-Lep	2.52166	CAT-PMSF-Lep	2.50654	CAT-PMSF-Lep	2.50678	CAT-PMSF-Lep	2.49576	CAT-PMSF-Lep	2.5116
CAT-PMSF-Lep	2.5238	CAT-PMSF-Lep	2.53364	CAT-PMSF-Lep	2.48896	CAT-PMSF-Lep	2.5282	CAT-PMSF-Lep	2.51302	CAT-PMSF-Lep	2.51594	CAT-PMSF-Lep	2.50034	CAT-PMSF-Lep	2.50248	CAT-PMSF-Lep	2.5002	CAT-PMSF-Lep	2.50942
CAT-PMSF-Lep	2.53154	CAT-PMSF-Lep	2.5372	CAT-PMSF-Lep	2.50134	CAT-PMSF-Lep	2.51824	CAT-PMSF-Lep	2.52258	CAT-PMSF-Lep	2.53098	CAT-PMSF-Lep	2.51882	CAT-PMSF-Lep	2.5072	CAT-PMSF-Lep	2.50546	CAT-PMSF-Lep	2.51884
CAT-PMSF-Lep	2.5306	CAT-PMSF-Lep	2.52984	CAT-PMSF-Lep	2.4838	CAT-PMSF-Lep	2.52786	CAT-PMSF-Lep	2.5214	CAT-PMSF-Lep	2.53664	CAT-PMSF-Lep	2.51324	CAT-PMSF-Lep	2.50828	CAT-PMSF-Lep	2.5173	CAT-PMSF-Lep	2.5134
CAT-PMSF-Lep	2.53052	CAT-PMSF-Lep	2.53844	CAT-PMSF-Lep	2.49066	CAT-PMSF-Lep	2.52292	CAT-PMSF-Lep	2.51762	CAT-PMSF-Lep	2.52704	CAT-PMSF-Lep	2.51088	CAT-PMSF-Lep	2.52604	CAT-PMSF-Lep	2.51492	CAT-PMSF-Lep	2.51066
CAT-PMSF-Lep	2.51878	CAT-PMSF-Lep	2.52922	CAT-PMSF-Lep	2.48292	CAT-PMSF-Lep	2.53006	CAT-PMSF-Lep	2.51648	CAT-PMSF-Lep	2.52646	CAT-PMSF-Lep	2.5113	CAT-PMSF-Lep	2.51684	CAT-PMSF-Lep	2.5086	CAT-PMSF-Lep	2.50824
CAT-PMSF-Lep	2.5281	CAT-PMSF-Lep	2.52946	CAT-PMSF-Lep	2.48406	CAT-PMSF-Lep	2.52688	CAT-PMSF-Lep	2.52466	CAT-PMSF-Lep	2.52448	CAT-PMSF-Lep	2.5074	CAT-PMSF-Lep	2.51798	CAT-PMSF-Lep	2.51002	CAT-PMSF-Lep	2.50446
CAT-PMSF-Lep	2.51364	CAT-PMSF-Lep	2.53816	CAT-PMSF-Lep	2.49254	CAT-PMSF-Lep	2.51652	CAT-PMSF-Lep	2.52362	CAT-PMSF-Lep	2.52636	CAT-PMSF-Lep	2.51674	CAT-PMSF-Lep	2.51342	CAT-PMSF-Lep	2.51108	CAT-PMSF-Lep	2.51276
CAT-PMSF-Lep	2.5287	CAT-PMSF-Lep	2.5214	CAT-PMSF-Lep	2.49848	CAT-PMSF-Lep	2.53298	CAT-PMSF-Lep	2.51828	CAT-PMSF-Lep	2.52966	CAT-PMSF-Lep	2.52736	CAT-PMSF-Lep	2.52384	CAT-PMSF-Lep	2.50684	CAT-PMSF-Lep	2.51068
CAT-PMSF-Lep	2.52874	CAT-PMSF-Lep	2.52264	CAT-PMSF-Lep	2.49252	CAT-PMSF-Lep	2.5354	CAT-PMSF-Lep	2.52098	CAT-PMSF-Lep	2.52192	CAT-PMSF-Lep	2.51684	CAT-PMSF-Lep	2.51906	CAT-PMSF-Lep	2.517	CAT-PMSF-Lep	2.52578
CAT-PMSF-Lep	2.52586	CAT-PMSF-Lep	2.52776	CAT-PMSF-Lep	2.49654	CAT-PMSF-Lep	2.5199	CAT-PMSF-Lep	2.5134	CAT-PMSF-Lep	2.53092	CAT-PMSF-Lep	2.51606	CAT-PMSF-Lep	2.51826	CAT-PMSF-Lep	2.49714	CAT-PMSF-Lep	2.5081
CAT-PMSF-Lep	2.5282	CAT-PMSF-Lep	2.5342	CAT-PMSF-Lep	2.48974	CAT-PMSF-Lep	2.52512	CAT-PMSF-Lep	2.52828	CAT-PMSF-Lep	2.53682	CAT-PMSF-Lep	2.5197	CAT-PMSF-Lep	2.52182	CAT-PMSF-Lep	2.50116	CAT-PMSF-Lep	2.51568
CAT-PMSF-Lep	2.5248	CAT-PMSF-Lep	2.52758	CAT-PMSF-Lep	2.49432	CAT-PMSF-Lep	2.52352	CAT-PMSF-Lep	2.51314	CAT-PMSF-Lep	2.52606	CAT-PMSF-Lep	2.50952	CAT-PMSF-Lep	2.50938	CAT-PMSF-Lep	2.51772	CAT-PMSF-Lep	2.5014
CAT-PMSF-Lep	2.52896	CAT-PMSF-Lep	2.5236	CAT-PMSF-Lep	2.49972	CAT-PMSF-Lep	2.51804	CAT-PMSF-Lep	2.51028	CAT-PMSF-Lep	2.52906	CAT-PMSF-Lep	2.51676	CAT-PMSF-Lep	2.5317	CAT-PMSF-Lep	2.5078	CAT-PMSF-Lep	2.5203
CAT-PMSF-Lep	2.52042	CAT-PMSF-Lep	2.53944	CAT-PMSF-Lep	2.49304	CAT-PMSF-Lep	2.53664	CAT-PMSF-Lep	2.51472	CAT-PMSF-Lep	2.52366	CAT-PMSF-Lep	2.51974	CAT-PMSF-Lep	2.51702	CAT-PMSF-Lep	2.504	CAT-PMSF-Lep	2.52156
CAT-PMSF-Lep	2.51818	CAT-PMSF-Lep	2.5253	CAT-PMSF-Lep	2.49412	CAT-PMSF-Lep	2.5191	CAT-PMSF-Lep	2.52202	CAT-PMSF-Lep	2.52794	CAT-PMSF-Lep	2.5303	CAT-PMSF-Lep	2.50952	CAT-PMSF-Lep	2.5095	CAT-PMSF-Lep	2.50882
CAT-PMSF-Lep	2.5192	CAT-PMSF-Lep	2.52382	CAT-PMSF-Lep	2.50174	CAT-PMSF-Lep	2.5264	CAT-PMSF-Lep	2.53472	CAT-PMSF-Lep	2.52406	CAT-PMSF-Lep	2.49832	CAT-PMSF-Lep	2.50866	CAT-PMSF-Lep	2.50204	CAT-PMSF-Lep	2.5118
CAT-PMSF-Lep	2.52498	CAT-PMSF-Lep	2.52222	CAT-PMSF-Lep	2.49142	CAT-PMSF-Lep	2.53332	CAT-PMSF-Lep	2.51446	CAT-PMSF-Lep	2.53546	CAT-PMSF-Lep	2.51282	CAT-PMSF-Lep	2.50678	CAT-PMSF-Lep	2.50244	CAT-PMSF-Lep	2.51954
CAT-PMSF-Lep	2.5247	CAT-PMSF-Lep	2.52384	CAT-PMSF-Lep	2.49668	CAT-PMSF-Lep	2.52638	CAT-PMSF-Lep	2.51792	CAT-PMSF-Lep	2.544	CAT-PMSF-Lep	2.50792	CAT-PMSF-Lep	2.51434	CAT-PMSF-Lep	2.50688	CAT-PMSF-Lep	2.52714
CAT-PMSF-Lep	2.52116	CAT-PMSF-Lep	2.52166	CAT-PMSF-Lep	2.48974	CAT-PMSF-Lep	2.53212	CAT-PMSF-Lep	2.50756	CAT-PMSF-Lep	2.52404	CAT-PMSF-Lep	2.52056	CAT-PMSF-Lep	2.51762	CAT-PMSF-Lep	2.50036	CAT-PMSF-Lep	2.515
CAT-PMSF-Lep	2.52616	CAT-PMSF-Lep	2.52568	CAT-PMSF-Lep	2.48546	CAT-PMSF-Lep	2.52202	CAT-PMSF-Lep	2.51338	CAT-PMSF-Lep	2.52538	CAT-PMSF-Lep	2.5284	CAT-PMSF-Lep	2.52754	CAT-PMSF-Lep	2.50872	CAT-PMSF-Lep	2.50222
CAT-PMSF-Lep	2.52774	CAT-PMSF-Lep	2.52234	CAT-PMSF-Lep	2.4947	CAT-PMSF-Lep	2.52568	CAT-PMSF-Lep	2.50988	CAT-PMSF-Lep	2.5374	CAT-PMSF-Lep	2.50946	CAT-PMSF-Lep	2.50548	CAT-PMSF-Lep	2.51394	CAT-PMSF-Lep	2.52416
CAT-PMSF-Lep	2.52674	CAT-PMSF-Lep	2.5314	CAT-PMSF-Lep	2.50172	CAT-PMSF-Lep	2.52432	CAT-PMSF-Lep	2.5156	CAT-PMSF-Lep	2.53068	CAT-PMSF-Lep	2.50966	CAT-PMSF-Lep	2.51114	CAT-PMSF-Lep	2.51758	CAT-PMSF-Lep	2.51086
CAT-PMSF-Lep	2.5252	CAT-PMSF-Lep	2.52628	CAT-PMSF-Lep	2.49386	CAT-PMSF-Lep	2.53002	CAT-PMSF-Lep	2.5221	CAT-PMSF-Lep	2.53482	CAT-PMSF-Lep	2.51172	CAT-PMSF-Lep	2.51358	CAT-PMSF-Lep	2.51104	CAT-PMSF-Lep	2.50396
CAT-PMSF-Lep	2.51832	CAT-PMSF-Lep	2.52522	CAT-PMSF-Lep	2.50198	CAT-PMSF-Lep	2.52354	CAT-PMSF-Lep	2.51448	CAT-PMSF-Lep	2.51918	CAT-PMSF-Lep	2.51958	CAT-PMSF-Lep	2.51784	CAT-PMSF-Lep	2.50252	CAT-PMSF-Lep	2.50374
CAT-PMSF-Lep	2.5302	CAT-PMSF-Lep	2.53538	CAT-PMSF-Lep	2.49522	CAT-PMSF-Lep	2.54344	CAT-PMSF-Lep	2.52174	CAT-PMSF-Lep	2.52418	CAT-PMSF-Lep	2.5142	CAT-PMSF-Lep	2.52338	CAT-PMSF-Lep	2.50478	CAT-PMSF-Lep	2.51196
CAT-PMSF-Lep	2.52752	CAT-PMSF-Lep	2.51378	CAT-PMSF-Lep	2.4902	CAT-PMSF-Lep	2.52582	CAT-PMSF-Lep	2.51412	CAT-PMSF-Lep	2.52712	CAT-PMSF-Lep	2.52188	CAT-PMSF-Lep	2.4994	CAT-PMSF-Lep	2.51188	CAT-PMSF-Lep	2.51754
CAT-PMSF-Lep	2.5159	CAT-PMSF-Lep	2.53472	CAT-PMSF-Lep	2.4876	CAT-PMSF-Lep	2.5318	CAT-PMSF-Lep	2.5292	CAT-PMSF-Lep	2.52902	CAT-PMSF-Lep	2.50478	CAT-PMSF-Lep	2.51288	CAT-PMSF-Lep	2.51394	CAT-PMSF-Lep	2.5114
CAT-PMSF-Lep	2.5287	CAT-PMSF-Lep	2.53954	CAT-PMSF-Lep	2.49128	CAT-PMSF-Lep	2.52934	CAT-PMSF-Lep	2.51586	CAT-PMSF-Lep	2.50754	CAT-PMSF-Lep	2.51592	CAT-PMSF-Lep	2.51658	CAT-PMSF-Lep	2.50944	CAT-PMSF-Lep	2.5219
CAT-PMSF-Lep	2.52822	CAT-PMSF-Lep	2.53338	CAT-PMSF-Lep	2.49674	CAT-PMSF-Lep	2.52716	CAT-PMSF-Lep	2.51644	CAT-PMSF-Lep	2.52096	CAT-PMSF-Lep	2.52008	CAT-PMSF-Lep	2.5249	CAT-PMSF-Lep	2.49864	CAT-PMSF-Lep	2.51346
CAT-PMSF-Lep	2.51984	CAT-PMSF-Lep	2.54776	CAT-PMSF-Lep	2.49154	CAT-PMSF-Lep	2.51974	CAT-PMSF-Lep	2.5212	CAT-PMSF-Lep	2.5338	CAT-PMSF-Lep	2.52258	CAT-PMSF-Lep	2.51914	CAT-PMSF-Lep	2.51404	CAT-PMSF-Lep	2.51556
CAT-PMSF-Lep	2.53274	CAT-PMSF-Lep	2.5263	CAT-PMSF-Lep	2.49352	CAT-PMSF-Lep	2.5338	CAT-PMSF-Lep	2.50284	CAT-PMSF-Lep	2.52952	CAT-PMSF-Lep	2.52406	CAT-PMSF-Lep	2.5162	CAT-PMSF-Lep	2.49958	CAT-PMSF-Lep	2.51872
CAT-PMSF-Lep	2.52528	CAT-PMSF-Lep	2.53504	CAT-PMSF-Lep	2.49248	CAT-PMSF-Lep	2.53642	CAT-PMSF-Lep	2.51054	CAT-PMSF-Lep	2.525	CAT-PMSF-Lep	2.5314	CAT-PMSF-Lep	2.51762	CAT-PMSF-Lep	2.51466	CAT-PMSF-Lep	2.51968
CAT-PMSF-Lep	2.5247	CAT-PMSF-Lep	2.54906	CAT-PMSF-Lep	2.49846	CAT-PMSF-Lep	2.51916	CAT-PMSF-Lep	2.51336	CAT-PMSF-Lep	2.53132	CAT-PMSF-Lep	2.5231	CAT-PMSF-Lep	2.51856	CAT-PMSF-Lep	2.50648	CAT-PMSF-Lep	2.50598
CAT-PMSF-Lep	2.5252	CAT-PMSF-Lep	2.53198	CAT-PMSF-Lep	2.50752	CAT-PMSF-Lep	2.53278	CAT-PMSF-Lep	2.5194	CAT-PMSF-Lep	2.54718	CAT-PMSF-Lep	2.52556	CAT-PMSF-Lep	2.51378	CAT-PMSF-Lep	2.51318	CAT-PMSF-Lep	2.5229
CAT-PMSF-Lep	2.53754	CAT-PMSF-Lep	2.52608	CAT-PMSF-Lep	2.48224	CAT-PMSF-Lep	2.52434	CAT-PMSF-Lep	2.50612	CAT-PMSF-Lep	2.51634	CAT-PMSF-Lep	2.52476	CAT-PMSF-Lep	2.514	CAT-PMSF-Lep	2.50148	CAT-PMSF-Lep	2.51502
CAT-PMSF-Lep	2.5278	CAT-PMSF-Lep	2.54044	CAT-PMSF-Lep	2.49236	CAT-PMSF-Lep	2.51904	CAT-PMSF-Lep	2.52078	CAT-PMSF-Lep	2.53862	CAT-PMSF-Lep	2.51242	CAT-PMSF-Lep	2.51498	CAT-PMSF-Lep	2.50162	CAT-PMSF-Lep	2.51324
CAT-PMSF-Lep	2.51484	CAT-PMSF-Lep	2.52334	CAT-PMSF-Lep	2.48326	CAT-PMSF-Lep	2.54506	CAT-PMSF-Lep	2.52392	CAT-PMSF-Lep	2.53166	CAT-PMSF-Lep	2.51086	CAT-PMSF-Lep	2.51462	CAT-PMSF-Lep	2.49674	CAT-PMSF-Lep	2.5126
CAT-PMSF-Lep	2.52912	CAT-PMSF-Lep	2.54118	CAT-PMSF-Lep	2.48126	CAT-PMSF-Lep	2.51946	CAT-PMSF-Lep	2.52232	CAT-PMSF-Lep	2.53244	CAT-PMSF-Lep	2.50884	CAT-PMSF-Lep	2.5149	CAT-PMSF-Lep	2.49802	CAT-PMSF-Lep	2.5158
CAT-PMSF-Mar	2.53084	CAT-PMSF-Mar	2.52478	CAT-PMSF-Mar	2.5328	CAT-PMSF-Mar	2.53108	CAT-PMSF-Mar	2.52794	CAT-PMSF-Mar	2.5388	CAT-PMSF-Mar	2.51682	CAT-PMSF-Mar	2.50774	CAT-PMSF-Mar	2.50138	CAT-PMSF-Mar	2.50014
CAT-PMSF-Mar	2.51346	CAT-PMSF-Mar	2.52504	CAT-PMSF-Mar	2.51952	CAT-PMSF-Mar	2.52408	CAT-PMSF-Mar	2.52028	CAT-PMSF-Mar	2.5313	CAT-PMSF-Mar	2.51836	CAT-PMSF-Mar	2.52222	CAT-PMSF-Mar	2.50656	CAT-PMSF-Mar	2.505
CAT-PMSF-Mar	2.52818	CAT-PMSF-Mar	2.5262	CAT-PMSF-Mar	2.51578	CAT-PMSF-Mar	2.5215	CAT-PMSF-Mar	2.5219	CAT-PMSF-Mar	2.52884	CAT-PMSF-Mar	2.5212	CAT-PMSF-Mar	2.51234	CAT-PMSF-Mar	2.50286	CAT-PMSF-Mar	2.52338
CAT-PMSF-Mar	2.5276	CAT-PMSF-Mar	2.53178	CAT-PMSF-Mar	2.51738	CAT-PMSF-Mar	2.5392	CAT-PMSF-Mar	2.51834	CAT-PMSF-Mar	2.5202	CAT-PMSF-Mar	2.51406	CAT-PMSF-Mar	2.5209	CAT-PMSF-Mar	2.49584	CAT-PMSF-Mar	2.5201
CAT-PMSF-Mar	2.52586	CAT-PMSF-Mar	2.5323	CAT-PMSF-Mar	2.5117	CAT-PMSF-Mar	2.53754	CAT-PMSF-Mar	2.53464	CAT-PMSF-Mar	2.53344	CAT-PMSF-Mar	2.51508	CAT-PMSF-Mar	2.5017	CAT-PMSF-Mar	2.49818	CAT-PMSF-Mar	2.51522
CAT-PMSF-Mar	2.5242	CAT-PMSF-Mar	2.53194	CAT-PMSF-Mar	2.513	CAT-PMSF-Mar	2.53082	CAT-PMSF-Mar	2.51202	CAT-PMSF-Mar	2.53348	CAT-PMSF-Mar	2.51126	CAT-PMSF-Mar	2.50934	CAT-PMSF-Mar	2.51074	CAT-PMSF-Mar	2.5206
CAT-PMSF-Mar	2.52762	CAT-PMSF-Mar	2.53154	CAT-PMSF-Mar	2.51472	CAT-PMSF-Mar	2.5201	CAT-PMSF-Mar	2.5183	CAT-PMSF-Mar	2.5343	CAT-PMSF-Mar	2.5164	CAT-PMSF-Mar	2.52138	CAT-PMSF-Mar	2.51182	CAT-PMSF-Mar	2.51262
CAT-PMSF-Mar	2.5289	CAT-PMSF-Mar	2.52174	CAT-PMSF-Mar	2.50426	CAT-PMSF-Mar	2.52952	CAT-PMSF-Mar	2.506	CAT-PMSF-Mar	2.53586	CAT-PMSF-Mar	2.5252	CAT-PMSF-Mar	2.52166	CAT-PMSF-Mar	2.50058	CAT-PMSF-Mar	2.50736
CAT-PMSF-Mar	2.5438	CAT-PMSF-Mar	2.53058	CAT-PMSF-Mar	2.5053	CAT-PMSF-Mar	2.51146	CAT-PMSF-Mar	2.51818	CAT-PMSF-Mar	2.53104	CAT-PMSF-Mar	2.51014	CAT-PMSF-Mar	2.51114	CAT-PMSF-Mar	2.5036	CAT-PMSF-Mar	2.5187
CAT-PMSF-Mar	2.51492	CAT-PMSF-Mar	2.53602	CAT-PMSF-Mar	2.51694	CAT-PMSF-Mar	2.53202	CAT-PMSF-Mar	2.51518	CAT-PMSF-Mar	2.51762	CAT-PMSF-Mar	2.52634	CAT-PMSF-Mar	2.52492	CAT-PMSF-Mar	2.5091	CAT-PMSF-Mar	2.5156
CAT-PMSF-Mar	2.52284	CAT-PMSF-Mar	2.5298	CAT-PMSF-Mar	2.5255	CAT-PMSF-Mar	2.5204	CAT-PMSF-Mar	2.51396	CAT-PMSF-Mar	2.52202	CAT-PMSF-Mar	2.51638	CAT-PMSF-Mar	2.51242	CAT-PMSF-Mar	2.5078	CAT-PMSF-Mar	2.51704
CAT-PMSF-Mar	2.52004	CAT-PMSF-Mar	2.53478	CAT-PMSF-Mar	2.50578	CAT-PMSF-Mar	2.54216	CAT-PMSF-Mar	2.51634	CAT-PMSF-Mar	2.52538	CAT-PMSF-Mar	2.5125	CAT-PMSF-Mar	2.51444	CAT-PMSF-Mar	2.5121	CAT-PMSF-Mar	2.51188
CAT-PMSF-Mar	2.53852	CAT-PMSF-Mar	2.52272	CAT-PMSF-Mar	2.52054	CAT-PMSF-Mar	2.52238	CAT-PMSF-Mar	2.52374	CAT-PMSF-Mar	2.5281	CAT-PMSF-Mar	2.51668	CAT-PMSF-Mar	2.5041	CAT-PMSF-Mar	2.50484	CAT-PMSF-Mar	2.516
CAT-PMSF-Mar	2.5237	CAT-PMSF-Mar	2.51972	CAT-PMSF-Mar	2.52638	CAT-PMSF-Mar	2.52842	CAT-PMSF-Mar	2.51984	CAT-PMSF-Mar	2.5336	CAT-PMSF-Mar	2.52842	CAT-PMSF-Mar	2.50418	CAT-PMSF-Mar	2.49942	CAT-PMSF-Mar	2.51994
CAT-PMSF-Mar	2.52268	CAT-PMSF-Mar	2.50928	CAT-PMSF-Mar	2.52028	CAT-PMSF-Mar	2.52964	CAT-PMSF-Mar	2.5102	CAT-PMSF-Mar	2.51708	CAT-PMSF-Mar	2.51968	CAT-PMSF-Mar	2.50862	CAT-PMSF-Mar	2.51624	CAT-PMSF-Mar	2.51008
CAT-PMSF-Mar	2.5238	CAT-PMSF-Mar	2.5233	CAT-PMSF-Mar	2.51848	CAT-PMSF-Mar	2.52038	CAT-PMSF-Mar	2.51874	CAT-PMSF-Mar	2.5289	CAT-PMSF-Mar	2.52208	CAT-PMSF-Mar	2.5091	CAT-PMSF-Mar	2.50348	CAT-PMSF-Mar	2.52242
CAT-PMSF-Mar	2.52804	CAT-PMSF-Mar	2.52888	CAT-PMSF-Mar	2.52022	CAT-PMSF-Mar	2.5328	CAT-PMSF-Mar	2.5215	CAT-PMSF-Mar	2.53912	CAT-PMSF-Mar	2.51072	CAT-PMSF-Mar	2.51066	CAT-PMSF-Mar	2.51048	CAT-PMSF-Mar	2.50814
CAT-PMSF-Mar	2.51618	CAT-PMSF-Mar	2.532	CAT-PMSF-Mar	2.51452	CAT-PMSF-Mar	2.53572	CAT-PMSF-Mar	2.51518	CAT-PMSF-Mar	2.52538	CAT-PMSF-Mar	2.52978	CAT-PMSF-Mar	2.51618	CAT-PMSF-Mar	2.50606	CAT-PMSF-Mar	2.51378
CAT-PMSF-Mar	2.52608	CAT-PMSF-Mar	2.53404	CAT-PMSF-Mar	2.51826	CAT-PMSF-Mar	2.52798	CAT-PMSF-Mar	2.52516	CAT-PMSF-Mar	2.5392	CAT-PMSF-Mar	2.50536	CAT-PMSF-Mar	2.51032	CAT-PMSF-Mar	2.50522	CAT-PMSF-Mar	2.51028
CAT-PMSF-Mar	2.53098	CAT-PMSF-Mar	2.53748	CAT-PMSF-Mar	2.52562	CAT-PMSF-Mar	2.52036	CAT-PMSF-Mar	2.51396	CAT-PMSF-Mar	2.51884	CAT-PMSF-Mar	2.51932	CAT-PMSF-Mar	2.53388	CAT-PMSF-Mar	2.50412	CAT-PMSF-Mar	2.5217
CAT-PMSF-Mar	2.52116	CAT-PMSF-Mar	2.52246	CAT-PMSF-Mar	2.5183	CAT-PMSF-Mar	2.5282	CAT-PMSF-Mar	2.5053	CAT-PMSF-Mar	2.52466	CAT-PMSF-Mar	2.51606	CAT-PMSF-Mar	2.5037	CAT-PMSF-Mar	2.49556	CAT-PMSF-Mar	2.53396
CAT-PMSF-Mar	2.5328	CAT-PMSF-Mar	2.53824	CAT-PMSF-Mar	2.52974	CAT-PMSF-Mar	2.51978	CAT-PMSF-Mar	2.52458	CAT-PMSF-Mar	2.52774	CAT-PMSF-Mar	2.51726	CAT-PMSF-Mar	2.5222	CAT-PMSF-Mar	2.50818	CAT-PMSF-Mar	2.51986
CAT-PMSF-Mar	2.52412	CAT-PMSF-Mar	2.53924	CAT-PMSF-Mar	2.52318	CAT-PMSF-Mar	2.52002	CAT-PMSF-Mar	2.51932	CAT-PMSF-Mar	2.53308	CAT-PMSF-Mar	2.5105	CAT-PMSF-Mar	2.51464	CAT-PMSF-Mar	2.51438	CAT-PMSF-Mar	2.5174
CAT-PMSF-Mar	2.5083	CAT-PMSF-Mar	2.52338	CAT-PMSF-Mar	2.5243	CAT-PMSF-Mar	2.5135	CAT-PMSF-Mar	2.5197	CAT-PMSF-Mar	2.52018	CAT-PMSF-Mar	2.52256	CAT-PMSF-Mar	2.50804	CAT-PMSF-Mar	2.49662	CAT-PMSF-Mar	2.51604
CAT-PMSF-Mar	2.52466	CAT-PMSF-Mar	2.52452	CAT-PMSF-Mar	2.5206	CAT-PMSF-Mar	2.52474	CAT-PMSF-Mar	2.50368	CAT-PMSF-Mar	2.53382	CAT-PMSF-Mar	2.51246	CAT-PMSF-Mar	2.51722	CAT-PMSF-Mar	2.507	CAT-PMSF-Mar	2.50648
CAT-PMSF-Mar	2.52744	CAT-PMSF-Mar	2.52264	CAT-PMSF-Mar	2.50858	CAT-PMSF-Mar	2.50884	CAT-PMSF-Mar	2.52408	CAT-PMSF-Mar	2.53184	CAT-PMSF-Mar	2.50926	CAT-PMSF-Mar	2.52194	CAT-PMSF-Mar	2.50794	CAT-PMSF-Mar	2.51986
CAT-PMSF-Mar	2.53412	CAT-PMSF-Mar	2.53618	CAT-PMSF-Mar	2.50062	CAT-PMSF-Mar	2.52828	CAT-PMSF-Mar	2.51522	CAT-PMSF-Mar	2.52732	CAT-PMSF-Mar	2.51236	CAT-PMSF-Mar	2.49562	CAT-PMSF-Mar	2.50084	CAT-PMSF-Mar	2.5133
CAT-PMSF-Mar	2.53462	CAT-PMSF-Mar	2.5206	CAT-PMSF-Mar	2.53222	CAT-PMSF-Mar	2.53036	CAT-PMSF-Mar	2.5178	CAT-PMSF-Mar	2.5274	CAT-PMSF-Mar	2.51352	CAT-PMSF-Mar	2.51398	CAT-PMSF-Mar	2.48636	CAT-PMSF-Mar	2.5217
CAT-PMSF-Mar	2.53642	CAT-PMSF-Mar	2.52532	CAT-PMSF-Mar	2.50388	CAT-PMSF-Mar	2.51768	CAT-PMSF-Mar	2.51678	CAT-PMSF-Mar	2.52174	CAT-PMSF-Mar	2.52304	CAT-PMSF-Mar	2.51102	CAT-PMSF-Mar	2.4946	CAT-PMSF-Mar	2.51036
CAT-PMSF-Mar	2.52004	CAT-PMSF-Mar	2.53362	CAT-PMSF-Mar	2.5328	CAT-PMSF-Mar	2.51774	CAT-PMSF-Mar	2.5228	CAT-PMSF-Mar	2.53978	CAT-PMSF-Mar	2.5127	CAT-PMSF-Mar	2.51596	CAT-PMSF-Mar	2.5097	CAT-PMSF-Mar	2.50542
CAT-PMSF-Mar	2.52774	CAT-PMSF-Mar	2.53576	CAT-PMSF-Mar	2.51446	CAT-PMSF-Mar	2.53336	CAT-PMSF-Mar	2.5118	CAT-PMSF-Mar	2.51114	CAT-PMSF-Mar	2.50186	CAT-PMSF-Mar	2.51866	CAT-PMSF-Mar	2.51484	CAT-PMSF-Mar	2.52886
CAT-PMSF-Mar	2.51874	CAT-PMSF-Mar	2.54056	CAT-PMSF-Mar	2.51384	CAT-PMSF-Mar	2.5316	CAT-PMSF-Mar	2.50942	CAT-PMSF-Mar	2.52234	CAT-PMSF-Mar	2.50474	CAT-PMSF-Mar	2.51382	CAT-PMSF-Mar	2.51418	CAT-PMSF-Mar	2.51202
CAT-PMSF-Mar	2.52604	CAT-PMSF-Mar	2.53682	CAT-PMSF-Mar	2.52064	CAT-PMSF-Mar	2.51816	CAT-PMSF-Mar	2.51338	CAT-PMSF-Mar	2.54136	CAT-PMSF-Mar	2.5156	CAT-PMSF-Mar	2.5157	CAT-PMSF-Mar	2.50986	CAT-PMSF-Mar	2.52362
CAT-PMSF-Mar	2.5261	CAT-PMSF-Mar	2.52928	CAT-PMSF-Mar	2.52162	CAT-PMSF-Mar	2.5366	CAT-PMSF-Mar	2.51686	CAT-PMSF-Mar	2.52624	CAT-PMSF-Mar	2.5195	CAT-PMSF-Mar	2.51462	CAT-PMSF-Mar	2.49518	CAT-PMSF-Mar	2.5069
CAT-PMSF-Mar	2.52498	CAT-PMSF-Mar	2.527	CAT-PMSF-Mar	2.51228	CAT-PMSF-Mar	2.54152	CAT-PMSF-Mar	2.51812	CAT-PMSF-Mar	2.5094	CAT-PMSF-Mar	2.50938	CAT-PMSF-Mar	2.51652	CAT-PMSF-Mar	2.50874	CAT-PMSF-Mar	2.52604
CAT-PMSF-Mar	2.52484	CAT-PMSF-Mar	2.53668	CAT-PMSF-Mar	2.51578	CAT-PMSF-Mar	2.52436	CAT-PMSF-Mar	2.52158	CAT-PMSF-Mar	2.52896	CAT-PMSF-Mar	2.52646	CAT-PMSF-Mar	2.51208	CAT-PMSF-Mar	2.50262	CAT-PMSF-Mar	2.50478
CAT-PMSF-Mar	2.52794	CAT-PMSF-Mar	2.5177	CAT-PMSF-Mar	2.5152	CAT-PMSF-Mar	2.52944	CAT-PMSF-Mar	2.52974	CAT-PMSF-Mar	2.52262	CAT-PMSF-Mar	2.50604	CAT-PMSF-Mar	2.50996	CAT-PMSF-Mar	2.49672	CAT-PMSF-Mar	2.52494
CAT-PMSF-Mar	2.52074	CAT-PMSF-Mar	2.53696	CAT-PMSF-Mar	2.51956	CAT-PMSF-Mar	2.53058	CAT-PMSF-Mar	2.5033	CAT-PMSF-Mar	2.53826	CAT-PMSF-Mar	2.51626	CAT-PMSF-Mar	2.526	CAT-PMSF-Mar	2.5014	CAT-PMSF-Mar	2.51682
CAT-PMSF-Mar	2.51818	CAT-PMSF-Mar	2.52078	CAT-PMSF-Mar	2.51246	CAT-PMSF-Mar	2.52788	CAT-PMSF-Mar	2.5127	CAT-PMSF-Mar	2.53578	CAT-PMSF-Mar	2.52046	CAT-PMSF-Mar	2.51056	CAT-PMSF-Mar	2.5034	CAT-PMSF-Mar	2.51162
CAT-PMSF-Mar	2.52768	CAT-PMSF-Mar	2.53262	CAT-PMSF-Mar	2.51626	CAT-PMSF-Mar	2.51678	CAT-PMSF-Mar	2.51366	CAT-PMSF-Mar	2.54754	CAT-PMSF-Mar	2.52066	CAT-PMSF-Mar	2.5266	CAT-PMSF-Mar	2.4958	CAT-PMSF-Mar	2.51748
CAT-PMSF-Mar	2.5375	CAT-PMSF-Mar	2.53594	CAT-PMSF-Mar	2.5168	CAT-PMSF-Mar	2.52766	CAT-PMSF-Mar	2.5282	CAT-PMSF-Mar	2.5377	CAT-PMSF-Mar	2.5163	CAT-PMSF-Mar	2.50552	CAT-PMSF-Mar	2.51286	CAT-PMSF-Mar	2.51828
CAT-PMSF-Mar	2.53336	CAT-PMSF-Mar	2.53776	CAT-PMSF-Mar	2.52296	CAT-PMSF-Mar	2.52852	CAT-PMSF-Mar	2.51766	CAT-PMSF-Mar	2.51686	CAT-PMSF-Mar	2.52168	CAT-PMSF-Mar	2.50366	CAT-PMSF-Mar	2.50672	CAT-PMSF-Mar	2.51268
CAT-PMSF-Mar	2.5234	CAT-PMSF-Mar	2.52346	CAT-PMSF-Mar	2.52552	CAT-PMSF-Mar	2.5324	CAT-PMSF-Mar	2.52078	CAT-PMSF-Mar	2.51972	CAT-PMSF-Mar	2.52066	CAT-PMSF-Mar	2.51028	CAT-PMSF-Mar	2.50612	CAT-PMSF-Mar	2.512
CAT-PMSF-Mar	2.53218	CAT-PMSF-Mar	2.53872	CAT-PMSF-Mar	2.52942	CAT-PMSF-Mar	2.53004	CAT-PMSF-Mar	2.50408	CAT-PMSF-Mar	2.53788	CAT-PMSF-Mar	2.52706	CAT-PMSF-Mar	2.51276	CAT-PMSF-Mar	2.50012	CAT-PMSF-Mar	2.52638
CAT-PMSF-Mar	2.52392	CAT-PMSF-Mar	2.52462	CAT-PMSF-Mar	2.51714	CAT-PMSF-Mar	2.51884	CAT-PMSF-Mar	2.51548	CAT-PMSF-Mar	2.52682	CAT-PMSF-Mar	2.51452	CAT-PMSF-Mar	2.5173	CAT-PMSF-Mar	2.50608	CAT-PMSF-Mar	2.51994
CAT-PMSF-Mar	2.52718	CAT-PMSF-Mar	2.51958	CAT-PMSF-Mar	2.51722	CAT-PMSF-Mar	2.52854	CAT-PMSF-Mar	2.52144	CAT-PMSF-Mar	2.53088	CAT-PMSF-Mar	2.50852	CAT-PMSF-Mar	2.5119	CAT-PMSF-Mar	2.50088	CAT-PMSF-Mar	2.51162
CAT-PMSF-Mar	2.52806	CAT-PMSF-Mar	2.51896	CAT-PMSF-Mar	2.50824	CAT-PMSF-Mar	2.52782	CAT-PMSF-Mar	2.51286	CAT-PMSF-Mar	2.52126	CAT-PMSF-Mar	2.51734	CAT-PMSF-Mar	2.51988	CAT-PMSF-Mar	2.51294	CAT-PMSF-Mar	2.50952
CAT-PMSF-Mar	2.5251	CAT-PMSF-Mar	2.53088	CAT-PMSF-Mar	2.51774	CAT-PMSF-Mar	2.532	CAT-PMSF-Mar	2.51438	CAT-PMSF-Mar	2.53476	CAT-PMSF-Mar	2.5118	CAT-PMSF-Mar	2.52424	CAT-PMSF-Mar	2.50602	CAT-PMSF-Mar	2.5142
CAT-PMSF-Mar	2.53768	CAT-PMSF-Mar	2.52012	CAT-PMSF-Mar	2.51606	CAT-PMSF-Mar	2.52014	CAT-PMSF-Mar	2.5223	CAT-PMSF-Mar	2.52868	CAT-PMSF-Mar	2.51732	CAT-PMSF-Mar	2.51978	CAT-PMSF-Mar	2.49658	CAT-PMSF-Mar	2.51756
CAT-PMSF-Mar	2.53048	CAT-PMSF-Mar	2.52442	CAT-PMSF-Mar	2.522	CAT-PMSF-Mar	2.53342	CAT-PMSF-Mar	2.51756	CAT-PMSF-Mar	2.53794	CAT-PMSF-Mar	2.51064	CAT-PMSF-Mar	2.51864	CAT-PMSF-Mar	2.49674	CAT-PMSF-Mar	2.52594
CAT-PMSF-Mar	2.53752	CAT-PMSF-Mar	2.52776	CAT-PMSF-Mar	2.51974	CAT-PMSF-Mar	2.51718	CAT-PMSF-Mar	2.5082	CAT-PMSF-Mar	2.54	CAT-PMSF-Mar	2.51502	CAT-PMSF-Mar	2.50438	CAT-PMSF-Mar	2.51644	CAT-PMSF-Mar	2.51348
CAT-PMSF-Mar	2.5255	CAT-PMSF-Mar	2.52566	CAT-PMSF-Mar	2.51516	CAT-PMSF-Mar	2.53276	CAT-PMSF-Mar	2.5168	CAT-PMSF-Mar	2.53028	CAT-PMSF-Mar	2.50482	CAT-PMSF-Mar	2.52	CAT-PMSF-Mar	2.4982	CAT-PMSF-Mar	2.51744
CAT-PMSF-Mar	2.52856	CAT-PMSF-Mar	2.52702	CAT-PMSF-Mar	2.51564	CAT-PMSF-Mar	2.51958	CAT-PMSF-Mar	2.5193	CAT-PMSF-Mar	2.53852	CAT-PMSF-Mar	2.50886	CAT-PMSF-Mar	2.517	CAT-PMSF-Mar	2.51664	CAT-PMSF-Mar	2.52134
CAT-PMSF-Mar	2.52722	CAT-PMSF-Mar	2.52588	CAT-PMSF-Mar	2.51286	CAT-PMSF-Mar	2.5223	CAT-PMSF-Mar	2.52228	CAT-PMSF-Mar	2.52996	CAT-PMSF-Mar	2.51258	CAT-PMSF-Mar	2.5246	CAT-PMSF-Mar	2.50664	CAT-PMSF-Mar	2.52302
CAT-PMSF-Mar	2.52476	CAT-PMSF-Mar	2.53788	CAT-PMSF-Mar	2.50706	CAT-PMSF-Mar	2.52556	CAT-PMSF-Mar	2.51818	CAT-PMSF-Mar	2.5251	CAT-PMSF-Mar	2.52352	CAT-PMSF-Mar	2.5147	CAT-PMSF-Mar	2.5002	CAT-PMSF-Mar	2.52304
CAT-PMSF-Mar	2.5163	CAT-PMSF-Mar	2.52346	CAT-PMSF-Mar	2.50608	CAT-PMSF-Mar	2.52234	CAT-PMSF-Mar	2.52226	CAT-PMSF-Mar	2.53618	CAT-PMSF-Mar	2.5232	CAT-PMSF-Mar	2.52206	CAT-PMSF-Mar	2.50606	CAT-PMSF-Mar	2.52318
CAT-PMSF-Mar	2.52374	CAT-PMSF-Mar	2.5289	CAT-PMSF-Mar	2.51722	CAT-PMSF-Mar	2.51842	CAT-PMSF-Mar	2.5317	CAT-PMSF-Mar	2.52754	CAT-PMSF-Mar	2.51958	CAT-PMSF-Mar	2.51118	CAT-PMSF-Mar	2.50734	CAT-PMSF-Mar	2.51838
CAT-PMSF-Mar	2.5296	CAT-PMSF-Mar	2.52928	CAT-PMSF-Mar	2.5154	CAT-PMSF-Mar	2.53062	CAT-PMSF-Mar	2.51838	CAT-PMSF-Mar	2.52854	CAT-PMSF-Mar	2.52874	CAT-PMSF-Mar	2.51518	CAT-PMSF-Mar	2.50032	CAT-PMSF-Mar	2.511
CAT-PMSF-Mar	2.5262	CAT-PMSF-Mar	2.5332	CAT-PMSF-Mar	2.5241	CAT-PMSF-Mar	2.51826	CAT-PMSF-Mar	2.50798	CAT-PMSF-Mar	2.53108	CAT-PMSF-Mar	2.5213	CAT-PMSF-Mar	2.51718	CAT-PMSF-Mar	2.5028	CAT-PMSF-Mar	2.51674
CAT-PMSF-Mar	2.52418	CAT-PMSF-Mar	2.5278	CAT-PMSF-Mar	2.51526	CAT-PMSF-Mar	2.54014	CAT-PMSF-Mar	2.51908	CAT-PMSF-Mar	2.535	CAT-PMSF-Mar	2.50826	CAT-PMSF-Mar	2.5034	CAT-PMSF-Mar	2.50516	CAT-PMSF-Mar	2.51894
CAT-PMSF-Mar	2.5151	CAT-PMSF-Mar	2.52646	CAT-PMSF-Mar	2.52632	CAT-PMSF-Mar	2.53432	CAT-PMSF-Mar	2.51174	CAT-PMSF-Mar	2.53082	CAT-PMSF-Mar	2.5139	CAT-PMSF-Mar	2.50376	CAT-PMSF-Mar	2.51654	CAT-PMSF-Mar	2.51796
CAT-PMSF-Mar	2.53194	CAT-PMSF-Mar	2.52586	CAT-PMSF-Mar	2.52148	CAT-PMSF-Mar	2.5264	CAT-PMSF-Mar	2.51818	CAT-PMSF-Mar	2.51788	CAT-PMSF-Mar	2.51308	CAT-PMSF-Mar	2.51242	CAT-PMSF-Mar	2.50294	CAT-PMSF-Mar	2.50596
CAT-PMSF-Mar	2.53678	CAT-PMSF-Mar	2.5295	CAT-PMSF-Mar	2.5197	CAT-PMSF-Mar	2.51994	CAT-PMSF-Mar	2.51396	CAT-PMSF-Mar	2.53604	CAT-PMSF-Mar	2.5139	CAT-PMSF-Mar	2.51056	CAT-PMSF-Mar	2.50154	CAT-PMSF-Mar	2.51826
CAT-PMSF-Mar	2.52466	CAT-PMSF-Mar	2.52896	CAT-PMSF-Mar	2.50658	CAT-PMSF-Mar	2.54918	CAT-PMSF-Mar	2.52732	CAT-PMSF-Mar	2.54384	CAT-PMSF-Mar	2.51542	CAT-PMSF-Mar	2.52478	CAT-PMSF-Mar	2.50376	CAT-PMSF-Mar	2.5362
CAT-PMSF-Mar	2.5294	CAT-PMSF-Mar	2.53404	CAT-PMSF-Mar	2.52424	CAT-PMSF-Mar	2.52858	CAT-PMSF-Mar	2.5301	CAT-PMSF-Mar	2.52808	CAT-PMSF-Mar	2.4974	CAT-PMSF-Mar	2.51634	CAT-PMSF-Mar	2.51736	CAT-PMSF-Mar	2.52186
CAT-PMSF-Mar	2.51174	CAT-PMSF-Mar	2.5176	CAT-PMSF-Mar	2.5168	CAT-PMSF-Mar	2.52596	CAT-PMSF-Mar	2.51218	CAT-PMSF-Mar	2.5255	CAT-PMSF-Mar	2.52174	CAT-PMSF-Mar	2.521	CAT-PMSF-Mar	2.5	CAT-PMSF-Mar	2.5085
CAT-PMSF-Mar	2.53222	CAT-PMSF-Mar	2.52592	CAT-PMSF-Mar	2.5271	CAT-PMSF-Mar	2.52518	CAT-PMSF-Mar	2.52224	CAT-PMSF-Mar	2.52534	CAT-PMSF-Mar	2.52366	CAT-PMSF-Mar	2.51358	CAT-PMSF-Mar	2.50648	CAT-PMSF-Mar	2.5187
CAT-PMSF-Mar	2.52176	CAT-PMSF-Mar	2.5259	CAT-PMSF-Mar	2.53464	CAT-PMSF-Mar	2.52638	CAT-PMSF-Mar	2.5281	CAT-PMSF-Mar	2.53354	CAT-PMSF-Mar	2.50692	CAT-PMSF-Mar	2.51322	CAT-PMSF-Mar	2.5026	CAT-PMSF-Mar	2.51966
CAT-PMSF-Mar	2.53026	CAT-PMSF-Mar	2.51838	CAT-PMSF-Mar	2.50986	CAT-PMSF-Mar	2.51774	CAT-PMSF-Mar	2.52102	CAT-PMSF-Mar	2.52764	CAT-PMSF-Mar	2.5186	CAT-PMSF-Mar	2.5118	CAT-PMSF-Mar	2.5103	CAT-PMSF-Mar	2.5271
CAT-PMSF-Mar	2.52954	CAT-PMSF-Mar	2.52474	CAT-PMSF-Mar	2.50994	CAT-PMSF-Mar	2.51992	CAT-PMSF-Mar	2.5325	CAT-PMSF-Mar	2.51208	CAT-PMSF-Mar	2.51164	CAT-PMSF-Mar	2.51082	CAT-PMSF-Mar	2.50618	CAT-PMSF-Mar	2.52308
CAT-PMSF-Mar	2.53266	CAT-PMSF-Mar	2.51898	CAT-PMSF-Mar	2.50982	CAT-PMSF-Mar	2.52524	CAT-PMSF-Mar	2.51572	CAT-PMSF-Mar	2.52796	CAT-PMSF-Mar	2.51446	CAT-PMSF-Mar	2.50548	CAT-PMSF-Mar	2.50544	CAT-PMSF-Mar	2.50732
CAT-PMSF-Mar	2.5174	CAT-PMSF-Mar	2.532	CAT-PMSF-Mar	2.51702	CAT-PMSF-Mar	2.52454	CAT-PMSF-Mar	2.53054	CAT-PMSF-Mar	2.5325	CAT-PMSF-Mar	2.514	CAT-PMSF-Mar	2.52448	CAT-PMSF-Mar	2.50282	CAT-PMSF-Mar	2.50942
CAT-PMSF-Mar	2.5309	CAT-PMSF-Mar	2.52986	CAT-PMSF-Mar	2.5187	CAT-PMSF-Mar	2.5331	CAT-PMSF-Mar	2.50852	CAT-PMSF-Mar	2.53088	CAT-PMSF-Mar	2.50696	CAT-PMSF-Mar	2.51248	CAT-PMSF-Mar	2.51204	CAT-PMSF-Mar	2.51394
CAT-PMSF-Mar	2.51954	CAT-PMSF-Mar	2.52016	CAT-PMSF-Mar	2.5097	CAT-PMSF-Mar	2.52288	CAT-PMSF-Mar	2.51782	CAT-PMSF-Mar	2.53978	CAT-PMSF-Mar	2.52072	CAT-PMSF-Mar	2.50442	CAT-PMSF-Mar	2.50066	CAT-PMSF-Mar	2.52882
CAT-PMSF-Mar	2.5348	CAT-PMSF-Mar	2.52876	CAT-PMSF-Mar	2.51574	CAT-PMSF-Mar	2.53072	CAT-PMSF-Mar	2.52886	CAT-PMSF-Mar	2.53612	CAT-PMSF-Mar	2.5233	CAT-PMSF-Mar	2.51438	CAT-PMSF-Mar	2.50772	CAT-PMSF-Mar	2.50356
CAT-PMSF-Mar	2.53538	CAT-PMSF-Mar	2.53202	CAT-PMSF-Mar	2.50984	CAT-PMSF-Mar	2.544	CAT-PMSF-Mar	2.53354	CAT-PMSF-Mar	2.53424	CAT-PMSF-Mar	2.51754	CAT-PMSF-Mar	2.52764	CAT-PMSF-Mar	2.50896	CAT-PMSF-Mar	2.52424
CAT-PMSF-Mar	2.52834	CAT-PMSF-Mar	2.5314	CAT-PMSF-Mar	2.50992	CAT-PMSF-Mar	2.51546	CAT-PMSF-Mar	2.52474	CAT-PMSF-Mar	2.52864	CAT-PMSF-Mar	2.51726	CAT-PMSF-Mar	2.5094	CAT-PMSF-Mar	2.50782	CAT-PMSF-Mar	2.51418
CAT-PMSF-Mar	2.53804	CAT-PMSF-Mar	2.52034	CAT-PMSF-Mar	2.49996	CAT-PMSF-Mar	2.53088	CAT-PMSF-Mar	2.50394	CAT-PMSF-Mar	2.529	CAT-PMSF-Mar	2.50562	CAT-PMSF-Mar	2.52164	CAT-PMSF-Mar	2.50294	CAT-PMSF-Mar	2.52666
CAT-PMSF-Mar	2.5385	CAT-PMSF-Mar	2.52904	CAT-PMSF-Mar	2.51654	CAT-PMSF-Mar	2.5238	CAT-PMSF-Mar	2.51752	CAT-PMSF-Mar	2.52842	CAT-PMSF-Mar	2.50392	CAT-PMSF-Mar	2.51106	CAT-PMSF-Mar	2.51738	CAT-PMSF-Mar	2.52938
CAT-PMSF-Mar	2.5325	CAT-PMSF-Mar	2.52306	CAT-PMSF-Mar	2.51078	CAT-PMSF-Mar	2.52608	CAT-PMSF-Mar	2.51416	CAT-PMSF-Mar	2.54628	CAT-PMSF-Mar	2.5137	CAT-PMSF-Mar	2.5133	CAT-PMSF-Mar	2.50338	CAT-PMSF-Mar	2.51768
CAT-PMSF-Mar	2.5205	CAT-PMSF-Mar	2.52836	CAT-PMSF-Mar	2.52332	CAT-PMSF-Mar	2.52098	CAT-PMSF-Mar	2.51488	CAT-PMSF-Mar	2.5227	CAT-PMSF-Mar	2.51376	CAT-PMSF-Mar	2.5145	CAT-PMSF-Mar	2.49472	CAT-PMSF-Mar	2.51424
CAT-PMSF-Mar	2.51556	CAT-PMSF-Mar	2.52542	CAT-PMSF-Mar	2.51322	CAT-PMSF-Mar	2.53674	CAT-PMSF-Mar	2.51082	CAT-PMSF-Mar	2.51984	CAT-PMSF-Mar	2.52192	CAT-PMSF-Mar	2.51748	CAT-PMSF-Mar	2.52166	CAT-PMSF-Mar	2.51842
CAT-PMSF-Mar	2.53412	CAT-PMSF-Mar	2.53074	CAT-PMSF-Mar	2.51918	CAT-PMSF-Mar	2.5272	CAT-PMSF-Mar	2.51956	CAT-PMSF-Mar	2.53162	CAT-PMSF-Mar	2.5094	CAT-PMSF-Mar	2.51902	CAT-PMSF-Mar	2.50184	CAT-PMSF-Mar	2.51804
CAT-PMSF-Mar	2.52424	CAT-PMSF-Mar	2.5161	CAT-PMSF-Mar	2.52174	CAT-PMSF-Mar	2.51698	CAT-PMSF-Mar	2.523	CAT-PMSF-Mar	2.5307	CAT-PMSF-Mar	2.5119	CAT-PMSF-Mar	2.50936	CAT-PMSF-Mar	2.51512	CAT-PMSF-Mar	2.52726
CAT-PMSF-Mar	2.51338	CAT-PMSF-Mar	2.53106	CAT-PMSF-Mar	2.52016	CAT-PMSF-Mar	2.53688	CAT-PMSF-Mar	2.51548	CAT-PMSF-Mar	2.5264	CAT-PMSF-Mar	2.51474	CAT-PMSF-Mar	2.51446	CAT-PMSF-Mar	2.509	CAT-PMSF-Mar	2.5165
CAT-PMSF-Mar	2.52408	CAT-PMSF-Mar	2.52866	CAT-PMSF-Mar	2.5073	CAT-PMSF-Mar	2.53974	CAT-PMSF-Mar	2.52268	CAT-PMSF-Mar	2.53006	CAT-PMSF-Mar	2.51654	CAT-PMSF-Mar	2.4997	CAT-PMSF-Mar	2.49742	CAT-PMSF-Mar	2.50216
CAT-PMSF-Mar	2.53134	CAT-PMSF-Mar	2.52306	CAT-PMSF-Mar	2.51784	CAT-PMSF-Mar	2.53428	CAT-PMSF-Mar	2.5169	CAT-PMSF-Mar	2.53506	CAT-PMSF-Mar	2.50874	CAT-PMSF-Mar	2.50412	CAT-PMSF-Mar	2.49722	CAT-PMSF-Mar	2.51562
CAT-PMSF-Mar	2.52896	CAT-PMSF-Mar	2.52694	CAT-PMSF-Mar	2.5084	CAT-PMSF-Mar	2.53166	CAT-PMSF-Mar	2.52188	CAT-PMSF-Mar	2.51476	CAT-PMSF-Mar	2.51754	CAT-PMSF-Mar	2.52118	CAT-PMSF-Mar	2.50592	CAT-PMSF-Mar	2.51136
CAT-PMSF-Mar	2.5206	CAT-PMSF-Mar	2.54284	CAT-PMSF-Mar	2.52182	CAT-PMSF-Mar	2.5313	CAT-PMSF-Mar	2.51342	CAT-PMSF-Mar	2.53206	CAT-PMSF-Mar	2.52466	CAT-PMSF-Mar	2.51368	CAT-PMSF-Mar	2.50548	CAT-PMSF-Mar	2.50952
CAT-PMSF-Mar	2.53336	CAT-PMSF-Mar	2.5255	CAT-PMSF-Mar	2.52112	CAT-PMSF-Mar	2.53092	CAT-PMSF-Mar	2.51112	CAT-PMSF-Mar	2.53624	CAT-PMSF-Mar	2.51468	CAT-PMSF-Mar	2.50654	CAT-PMSF-Mar	2.4985	CAT-PMSF-Mar	2.51466
CAT-PMSF-Mar	2.52964	CAT-PMSF-Mar	2.53976	CAT-PMSF-Mar	2.52426	CAT-PMSF-Mar	2.52374	CAT-PMSF-Mar	2.51596	CAT-PMSF-Mar	2.52996	CAT-PMSF-Mar	2.5173	CAT-PMSF-Mar	2.51886	CAT-PMSF-Mar	2.51538	CAT-PMSF-Mar	2.51152
CAT-PMSF-Mar	2.51636	CAT-PMSF-Mar	2.53064	CAT-PMSF-Mar	2.5173	CAT-PMSF-Mar	2.52172	CAT-PMSF-Mar	2.5246	CAT-PMSF-Mar	2.528	CAT-PMSF-Mar	2.51918	CAT-PMSF-Mar	2.51962	CAT-PMSF-Mar	2.51304	CAT-PMSF-Mar	2.51758
CAT-PMSF-Mar	2.5299	CAT-PMSF-Mar	2.52582	CAT-PMSF-Mar	2.5236	CAT-PMSF-Mar	2.52918	CAT-PMSF-Mar	2.52834	CAT-PMSF-Mar	2.53214	CAT-PMSF-Mar	2.51358	CAT-PMSF-Mar	2.51134	CAT-PMSF-Mar	2.51542	CAT-PMSF-Mar	2.51358
CAT-PMSF-Mar	2.51414	CAT-PMSF-Mar	2.53382	CAT-PMSF-Mar	2.512	CAT-PMSF-Mar	2.5246	CAT-PMSF-Mar	2.51296	CAT-PMSF-Mar	2.54282	CAT-PMSF-Mar	2.52458	CAT-PMSF-Mar	2.51518	CAT-PMSF-Mar	2.49992	CAT-PMSF-Mar	2.5242
CAT-PMSF-Mar	2.54172	CAT-PMSF-Mar	2.52516	CAT-PMSF-Mar	2.53272	CAT-PMSF-Mar	2.5334	CAT-PMSF-Mar	2.52832	CAT-PMSF-Mar	2.5284	CAT-PMSF-Mar	2.5134	CAT-PMSF-Mar	2.50826	CAT-PMSF-Mar	2.50386	CAT-PMSF-Mar	2.5251
CAT-PMSF-Mar	2.52926	CAT-PMSF-Mar	2.52244	CAT-PMSF-Mar	2.52238	CAT-PMSF-Mar	2.53112	CAT-PMSF-Mar	2.52352	CAT-PMSF-Mar	2.52538	CAT-PMSF-Mar	2.5044	CAT-PMSF-Mar	2.52974	CAT-PMSF-Mar	2.49604	CAT-PMSF-Mar	2.51406
CAT-PMSF-Mar	2.53244	CAT-PMSF-Mar	2.52896	CAT-PMSF-Mar	2.5147	CAT-PMSF-Mar	2.53164	CAT-PMSF-Mar	2.519	CAT-PMSF-Mar	2.53878	CAT-PMSF-Mar	2.50136	CAT-PMSF-Mar	2.51916	CAT-PMSF-Mar	2.51366	CAT-PMSF-Mar	2.51432
CAT-PMSF-Mar	2.527	CAT-PMSF-Mar	2.52124	CAT-PMSF-Mar	2.52012	CAT-PMSF-Mar	2.52646	CAT-PMSF-Mar	2.52468	CAT-PMSF-Mar	2.52842	CAT-PMSF-Mar	2.51202	CAT-PMSF-Mar	2.5195	CAT-PMSF-Mar	2.49764	CAT-PMSF-Mar	2.50116
CAT-PMSF-Mar	2.53862	CAT-PMSF-Mar	2.52348	CAT-PMSF-Mar	2.5231	CAT-PMSF-Mar	2.52136	CAT-PMSF-Mar	2.52178	CAT-PMSF-Mar	2.52532	CAT-PMSF-Mar	2.50754	CAT-PMSF-Mar	2.50668	CAT-PMSF-Mar	2.5135	CAT-PMSF-Mar	2.51078
CAT-PMSF-Mar	2.53654	CAT-PMSF-Mar	2.53496	CAT-PMSF-Mar	2.51822	CAT-PMSF-Mar	2.53046	CAT-PMSF-Mar	2.52532	CAT-PMSF-Mar	2.54596	CAT-PMSF-Mar	2.51014	CAT-PMSF-Mar	2.52966	CAT-PMSF-Mar	2.4958	CAT-PMSF-Mar	2.52646

## Sheet: TS6. AU Test (concatenated sup)
Superalignment	CAT-PMSF, Fixed by	Dataset	AU Test (p-value)
			Lep+Mar	Lep	Mar
N/A	Lep+Mar Scenarios	JK0_1442	0.18	0.824	0.18
		JK1_1442	0.196	0.807	0.197
		JK2_1442	0.196	0.809	0.196
		JK3_1442	0.13	0.872	0.13
		JK4_1442	0.114	0.891	0.115
		JK5_1442	0.214	0.79	0.216
		JK6_1442	0.356	0.657	0.351
		JK7_1442	0.081	0.907	0.136
		JK8_1442	0.306	0.711	0.308
		JK9_1442	0.121	0.885	0.12
	Lep Scenario	JK0_1442	0.107	0.895	0.106
		JK1_1442	0.122	0.881	0.121
		JK2_1442	0.105	0.896	0.105
		JK3_1442	0.055	0.931	0.069
		JK4_1442	0.066	0.938	0.066
		JK5_1442	0.122	0.882	0.122
		JK6_1442	0.245	0.76	0.245
		JK7_1442	0.045	0.957	0.064
		JK8_1442	0.229	0.783	0.23
		JK9_1442	0.054	0.948	0.054
	Mar Scenario	JK0_1442	0.166	0.838	0.165
		JK1_1442	0.204	0.8	0.204
		JK2_1442	0.19	0.816	0.189
		JK3_1442	0.128	0.874	0.128
		JK4_1442	0.11	0.893	0.11
		JK5_1442	0.219	0.787	0.217
		JK6_1442	0.316	0.691	0.315
		JK7_1442	0.05	0.816	0.246		Good	>0.05
		JK8_1442	0.319	0.703	0.319		Accepted	0.00167-0.05
		JK9_1442	0.115	0.89	0.114		Rejected	<0.00167
Leptanillinae-superalignment (413 genes)	Lep+Mar Scenarios	JK0_413	0	1	0
		JK1_413	0	1	0
		JK2_413	0	1	0
	Lep Scenario	JK0_413	0	1	0
		JK1_413	0	1	0
		JK2_413	0	1	0
	Mar Scenario	JK0_413	0.001	0.999	0.001
		JK1_413	0	1	0
		JK2_413	0	1	0
Martialinae-superalignment (331 genes)	Lep+Mar Scenarios	JK0_331	0.016	0.016	0.984
		JK1_331	0.227	0.228	0.776
		JK2_331	0.005	0.005	0.995
	Lep Scenario	JK0_331	0.022	0.022	0.979
		JK1_331	0	0.218	0.783
		JK2_331	0.009	0.009	0.991
	Mar Scenario	JK0_331	0.002	0.002	0.998
		JK1_331	0.068	0.068	0.933
		JK2_331	0.001	0.001	0.998
Leptanillinae+Martialinae-superalignment (574 genes)	Lep+Mar Scenarios	JK0_574	0.879	0.121	0.122
		JK1_574	0.721	0.284	0.286
		JK2_574	0.801	0.203	0.202
	Lep Scenario	JK0_574	0.682	0.327	0.328
		JK1_574	0.513	0.587	0.362
		JK2_574	0.642	0.368	0.368
	Mar Scenario	JK0_574	0.669	0.338	0.338
		JK1_574	0.535	0.488	0.426
		JK2_574	0.649	0.362	0.367

## Sheet: TS7. X2 Test - 1442 genesGene  
Gene_Log_Files	X2 Test Failed Taxa Number	Failed_Taxa
1003._mafft_linsi_BMGE_merged_12982at7399.phy.log	1	Apomyrma_stygia
1012._mafft_linsi_BMGE_merged_13120at7399.phy.log	2	Chronoxenus_wroughtonii,Dufourea_novaeangliae
1019._mafft_linsi_BMGE_merged_13316at7399.phy.log	2	Apis_mellifera,Tetraponera_polita
1023._mafft_linsi_BMGE_merged_13372at7399.phy.log	1	Crematogaster_scutellaris
1032._mafft_linsi_BMGE_merged_13511at7399.phy.log	2	Apis_mellifera,Megachile_rotundata
104._mafft_linsi_BMGE_merged_934at7399.phy.log	1	Aneuretus_simoni
107._mafft_linsi_BMGE_merged_988at7399.phy.log	1	Leptanilla_UG01
1072._mafft_linsi_BMGE_merged_14485at7399.phy.log	4	Apis_mellifera,Bombus_impatiens,Eufriesea_mexicana,Megachile_rotundata
108._mafft_linsi_BMGE_merged_989at7399.phy.log	2	Lioponera_mayri,Plagiolepis_pygmaea
1081._mafft_linsi_BMGE_merged_14625at7399.phy.log	1	Megachile_rotundata
109._mafft_linsi_BMGE_merged_1004at7399.phy.log	3	Aneuretus_simoni,Apis_mellifera,Eufriesea_mexicana
1090._mafft_linsi_BMGE_merged_14776at7399.phy.log	1	Aneuretus_simoni
1098._mafft_linsi_BMGE_merged_14972at7399.phy.log	1	Brachyponera_pilidorsalis
11._mafft_linsi_BMGE_merged_118at7399.phy.log	5	Dufourea_novaeangliae,Lasioglossum_albipes,Martialis_heureka,Megachile_rotundata,Oecophylla_smaragdina
1101._mafft_linsi_BMGE_merged_15060at7399.phy.log	2	Apis_mellifera,Tetraponera_polita
1103._mafft_linsi_BMGE_merged_15144at7399.phy.log	1	Platythyrea_quadridenta
1105._mafft_linsi_BMGE_merged_15210at7399.phy.log	1	Acanthoponera_mucronata
1116._mafft_linsi_BMGE_merged_15532at7399.phy.log	1	Apis_mellifera
114._mafft_linsi_BMGE_merged_1087at7399.phy.log	1	Apis_mellifera
1151._mafft_linsi_BMGE_merged_16412at7399.phy.log	2	Amblyopone_australis,Discothyrea_sauteri_nr
116._mafft_linsi_BMGE_merged_1096at7399.phy.log	1	Tetraponera_polita
1174._mafft_linsi_BMGE_merged_16956at7399.phy.log	1	Apis_mellifera
1185._mafft_linsi_BMGE_merged_17574at7399.phy.log	4	Apis_mellifera,Discothyrea_sauteri_nr,Ooceraea_biroi,Tetraponera_polita
12._mafft_linsi_BMGE_merged_123at7399.phy.log	12	Aneuretus_simoni,Apis_mellifera,Bombus_impatiens,Chronoxenus_wroughtonii,Dinoponera_quadriceps,Eciton_burchellii,Eufriesea_mexicana,Leptanilla_UG01,Martialis_heureka,Megachile_rotundata,Melipona_quadrifasciata,Tetraponera_polita
1209._mafft_linsi_BMGE_merged_18103at7399.phy.log	3	Bombus_impatiens,Eufriesea_mexicana,Melipona_quadrifasciata
1233._mafft_linsi_BMGE_merged_18703at7399.phy.log	1	Mystrium_rogeri
1238._mafft_linsi_BMGE_merged_18939at7399.phy.log	1	Pseudomyrmex_pallidus
1242._mafft_linsi_BMGE_merged_19049at7399.phy.log	1	Dinoponera_quadriceps
1249._mafft_linsi_BMGE_merged_19210at7399.phy.log	1	Megachile_rotundata
1254._mafft_linsi_BMGE_merged_19353at7399.phy.log	1	Melipona_quadrifasciata
126._mafft_linsi_BMGE_merged_1172at7399.phy.log	1	Apis_mellifera
1266._mafft_linsi_BMGE_merged_19634at7399.phy.log	1	Apis_mellifera
1279._mafft_linsi_BMGE_merged_20065at7399.phy.log	2	Apis_mellifera,Paratrechina_longicornis
130._mafft_linsi_BMGE_merged_1242at7399.phy.log	1	Eciton_burchellii
1305._mafft_linsi_BMGE_merged_21019at7399.phy.log	1	Apis_mellifera
1317._mafft_linsi_BMGE_merged_21380at7399.phy.log	1	Discothyrea_sauteri_nr
132._mafft_linsi_BMGE_merged_1261at7399.phy.log	6	Dinoponera_quadriceps,Oecophylla_smaragdina,Paratrechina_longicornis,Protanilla_MY01,Tatuidris_tatusia,Tetraponera_polita
1320._mafft_linsi_BMGE_merged_21562at7399.phy.log	2	Apis_mellifera,Bombus_impatiens
1363._mafft_linsi_BMGE_merged_23025at7399.phy.log	2	Cataglyphis_hispanica,Harpagoxenus_sublaevis_T
138._mafft_linsi_BMGE_merged_1288at7399.phy.log	1	Dinoponera_quadriceps
1380._mafft_linsi_BMGE_merged_24004at7399.phy.log	1	Ampulex_compressa
140._mafft_linsi_BMGE_merged_1294at7399.phy.log	5	Acanthoponera_mucronata,Dinoponera_quadriceps,Harpegnathos_saltator,Oecophylla_smaragdina,Tetraponera_polita
1403._mafft_linsi_BMGE_merged_25358at7399.phy.log	1	Tetraponera_polita
1405._mafft_linsi_BMGE_merged_25407at7399.phy.log	2	Cerapachys_jacobsoni,Opamyrma_hungvuong
1415._mafft_linsi_BMGE_merged_25812at7399.phy.log	1	Apis_mellifera
1418._mafft_linsi_BMGE_merged_26212at7399.phy.log	1	Pogonomyrmex_barbatus
1428._mafft_linsi_BMGE_merged_27316at7399.phy.log	1	Ectatomma_ruidum
1435._mafft_linsi_BMGE_merged_28150at7399.phy.log	1	Platythyrea_quadridenta
146._mafft_linsi_BMGE_merged_1307at7399.phy.log	2	Dinoponera_quadriceps,Eciton_burchellii
147._mafft_linsi_BMGE_merged_1318at7399.phy.log	9	Ampulex_compressa,Apis_mellifera,Brachyponera_pilidorsalis,Cerapachys_jacobsoni,Leptanilla_UG01,Melipona_quadrifasciata,Paratrechina_longicornis,Plagiolepis_pygmaea,Tetraponera_polita
152._mafft_linsi_BMGE_merged_1348at7399.phy.log	5	Ampulex_compressa,Brachyponera_pilidorsalis,Chronoxenus_wroughtonii,Martialis_heureka,Oecophylla_smaragdina
153._mafft_linsi_BMGE_merged_1355at7399.phy.log	1	Apomyrma_stygia
16._mafft_linsi_BMGE_merged_159at7399.phy.log	4	Ampulex_compressa,Aneuretus_simoni,Cataglyphis_hispanica,Leptanilla_charonea
165._mafft_linsi_BMGE_merged_1467at7399.phy.log	1	Leptanilla_UG01
168._mafft_linsi_BMGE_merged_1494at7399.phy.log	7	Apomyrma_stygia,Crematogaster_scutellaris,Formica_paralugubris,Melipona_quadrifasciata,Opamyrma_hungvuong,Polyergus_mexicanus,Tatuidris_tatusia
169._mafft_linsi_BMGE_merged_1508at7399.phy.log	4	Ampulex_compressa,Brachyponera_pilidorsalis,Dinoponera_quadriceps,Pachycondyla_rufipes
17._mafft_linsi_BMGE_merged_178at7399.phy.log	1	Apis_mellifera
180._mafft_linsi_BMGE_merged_1616at7399.phy.log	2	Apis_mellifera,Melipona_quadrifasciata
188._mafft_linsi_BMGE_merged_1701at7399.phy.log	1	Acanthoponera_mucronata
199._mafft_linsi_BMGE_merged_1803at7399.phy.log	5	Apis_mellifera,Bombus_impatiens,Eufriesea_mexicana,Megachile_rotundata,Melipona_quadrifasciata
206._mafft_linsi_BMGE_merged_1841at7399.phy.log	5	Leptanilla_UG01,Leptanilla_charonea,Ooceraea_biroi,Protanilla_MY01,Tetraponera_polita
214._mafft_linsi_BMGE_merged_1895at7399.phy.log	16	Ampulex_compressa,Aneuretus_simoni,Apis_mellifera,Bombus_impatiens,Chronoxenus_wroughtonii,Dinoponera_quadriceps,Ectatomma_ruidum,Eufriesea_mexicana,Lasioglossum_albipes,Lasius_fuliginosus,Leptanilla_UG01,Leptanilla_charonea,Linepithema_humile,Martialis_heureka,Megachile_rotundata,Platythyrea_quadridenta
221._mafft_linsi_BMGE_merged_1939at7399.phy.log	4	Apis_mellifera,Bombus_impatiens,Melipona_quadrifasciata,Tetraponera_polita
226._mafft_linsi_BMGE_merged_2024at7399.phy.log	1	Martialis_heureka
251._mafft_linsi_BMGE_merged_2353at7399.phy.log	1	Crematogaster_scutellaris
252._mafft_linsi_BMGE_merged_2374at7399.phy.log	1	Apis_mellifera
26._mafft_linsi_BMGE_merged_261at7399.phy.log	1	Pseudomyrmex_pallidus
263._mafft_linsi_BMGE_merged_2458at7399.phy.log	1	Ampulex_compressa
266._mafft_linsi_BMGE_merged_2484at7399.phy.log	2	Apis_mellifera,Bombus_impatiens
267._mafft_linsi_BMGE_merged_2489at7399.phy.log	5	Apis_mellifera,Bombus_impatiens,Eufriesea_mexicana,Megachile_rotundata,Melipona_quadrifasciata
279._mafft_linsi_BMGE_merged_2573at7399.phy.log	1	Apis_mellifera
28._mafft_linsi_BMGE_merged_282at7399.phy.log	1	Paraponera_clavata
284._mafft_linsi_BMGE_merged_2593at7399.phy.log	2	Acanthoponera_mucronata,Formica_paralugubris
286._mafft_linsi_BMGE_merged_2619at7399.phy.log	1	Linepithema_humile
287._mafft_linsi_BMGE_merged_2623at7399.phy.log	2	Apis_mellifera,Tatuidris_tatusia
31._mafft_linsi_BMGE_merged_292at7399.phy.log	1	Apis_mellifera
352._mafft_linsi_BMGE_merged_3306at7399.phy.log	2	Apis_mellifera,Tetraponera_polita
353._mafft_linsi_BMGE_merged_3311at7399.phy.log	1	Martialis_heureka
359._mafft_linsi_BMGE_merged_3414at7399.phy.log	1	Linepithema_humile
365._mafft_linsi_BMGE_merged_3509at7399.phy.log	1	Ampulex_compressa
373._mafft_linsi_BMGE_merged_3562at7399.phy.log	1	Apomyrma_stygia
397._mafft_linsi_BMGE_merged_3777at7399.phy.log	1	Apis_mellifera
398._mafft_linsi_BMGE_merged_3804at7399.phy.log	1	Eciton_burchellii
4._mafft_linsi_BMGE_merged_78at7399.phy.log	1	Oecophylla_smaragdina
409._mafft_linsi_BMGE_merged_3952at7399.phy.log	1	Apis_mellifera
429._mafft_linsi_BMGE_merged_4192at7399.phy.log	2	Harpagoxenus_sublaevis_T,Pheidologeton_diversus
437._mafft_linsi_BMGE_merged_4279at7399.phy.log	1	Apis_mellifera
442._mafft_linsi_BMGE_merged_4334at7399.phy.log	1	Crematogaster_scutellaris
445._mafft_linsi_BMGE_merged_4341at7399.phy.log	1	Apomyrma_stygia
45._mafft_linsi_BMGE_merged_415at7399.phy.log	10	Apis_mellifera,Dinoponera_quadriceps,Discothyrea_sauteri_nr,Eufriesea_mexicana,Harpegnathos_saltator,Leptanilla_UG01,Martialis_heureka,Melipona_quadrifasciata,Platythyrea_quadridenta,Tetraponera_polita
450._mafft_linsi_BMGE_merged_4428at7399.phy.log	1	Oecophylla_smaragdina
46._mafft_linsi_BMGE_merged_416at7399.phy.log	3	Apis_mellifera,Eufriesea_mexicana,Pseudomyrmex_pallidus
474._mafft_linsi_BMGE_merged_4813at7399.phy.log	2	Apis_mellifera,Bombus_impatiens
49._mafft_linsi_BMGE_merged_425at7399.phy.log	4	Apis_mellifera,Eufriesea_mexicana,Megachile_rotundata,Melipona_quadrifasciata
505._mafft_linsi_BMGE_merged_5172at7399.phy.log	1	Apis_mellifera
506._mafft_linsi_BMGE_merged_5174at7399.phy.log	3	Apis_mellifera,Dinoponera_quadriceps,Tatuidris_tatusia
522._mafft_linsi_BMGE_merged_5322at7399.phy.log	1	Dufourea_novaeangliae
525._mafft_linsi_BMGE_merged_5376at7399.phy.log	1	Harpagoxenus_sublaevis_T
526._mafft_linsi_BMGE_merged_5396at7399.phy.log	1	Ampulex_compressa
531._mafft_linsi_BMGE_merged_5446at7399.phy.log	1	Tetraponera_polita
547._mafft_linsi_BMGE_merged_5608at7399.phy.log	1	Ooceraea_biroi
581._mafft_linsi_BMGE_merged_6105at7399.phy.log	3	Apis_mellifera,Melipona_quadrifasciata,Tetraponera_polita
582._mafft_linsi_BMGE_merged_6113at7399.phy.log	1	Eufriesea_mexicana
584._mafft_linsi_BMGE_merged_6122at7399.phy.log	1	Tetraponera_polita
593._mafft_linsi_BMGE_merged_6199at7399.phy.log	1	Martialis_heureka
594._mafft_linsi_BMGE_merged_6208at7399.phy.log	1	Apis_mellifera
595._mafft_linsi_BMGE_merged_6222at7399.phy.log	1	Protanilla_MY01
609._mafft_linsi_BMGE_merged_6334at7399.phy.log	3	Discothyrea_sauteri_nr,Eciton_burchellii,Pseudomyrmex_pallidus
617._mafft_linsi_BMGE_merged_6458at7399.phy.log	2	Amblyopone_australis,Tatuidris_tatusia
628._mafft_linsi_BMGE_merged_6617at7399.phy.log	1	Pheidologeton_diversus
632._mafft_linsi_BMGE_merged_6696at7399.phy.log	1	Pheidologeton_diversus
654._mafft_linsi_BMGE_merged_7037at7399.phy.log	4	Apomyrma_stygia,Bombus_impatiens,Melipona_quadrifasciata,Tetraponera_polita
661._mafft_linsi_BMGE_merged_7126at7399.phy.log	3	Bombus_impatiens,Megachile_rotundata,Tatuidris_tatusia
662._mafft_linsi_BMGE_merged_7155at7399.phy.log	1	Dinoponera_quadriceps
67._mafft_linsi_BMGE_merged_601at7399.phy.log	1	Tetraponera_polita
676._mafft_linsi_BMGE_merged_7321at7399.phy.log	2	Ampulex_compressa,Tetraponera_polita
690._mafft_linsi_BMGE_merged_7482at7399.phy.log	2	Apis_mellifera,Eufriesea_mexicana
7._mafft_linsi_BMGE_merged_86at7399.phy.log	1	Apis_mellifera
724._mafft_linsi_BMGE_merged_7994at7399.phy.log	1	Crematogaster_scutellaris
727._mafft_linsi_BMGE_merged_8060at7399.phy.log	3	Lasioglossum_albipes,Mystrium_rogeri,Oecophylla_smaragdina
747._mafft_linsi_BMGE_merged_8357at7399.phy.log	1	Tetraponera_polita
780._mafft_linsi_BMGE_merged_8789at7399.phy.log	1	Tetraponera_polita
791._mafft_linsi_BMGE_merged_8946at7399.phy.log	2	Apis_mellifera,Eufriesea_mexicana
8._mafft_linsi_BMGE_merged_88at7399.phy.log	1	Apis_mellifera
819._mafft_linsi_BMGE_merged_9495at7399.phy.log	1	Apis_mellifera
844._mafft_linsi_BMGE_merged_9898at7399.phy.log	1	Apis_mellifera
860._mafft_linsi_BMGE_merged_10198at7399.phy.log	1	Apis_mellifera
87._mafft_linsi_BMGE_merged_793at7399.phy.log	2	Myrmecia_pavida,Tatuidris_tatusia
893._mafft_linsi_BMGE_merged_10828at7399.phy.log	13	Apis_mellifera,Bombus_impatiens,Dinoponera_quadriceps,Dufourea_novaeangliae,Eciton_burchellii,Eufriesea_mexicana,Harpegnathos_saltator,Leptanilla_UG01,Leptanilla_charonea,Megachile_rotundata,Melipona_quadrifasciata,Oecophylla_smaragdina,Tatuidris_tatusia
894._mafft_linsi_BMGE_merged_10857at7399.phy.log	1	Leptanilla_UG01
895._mafft_linsi_BMGE_merged_10861at7399.phy.log	1	Lasioglossum_albipes
898._mafft_linsi_BMGE_merged_10969at7399.phy.log	2	Apis_mellifera,Megachile_rotundata
90._mafft_linsi_BMGE_merged_840at7399.phy.log	5	Amblyopone_australis,Apis_mellifera,Melipona_quadrifasciata,Ooceraea_biroi,Tetraponera_polita
919._mafft_linsi_BMGE_merged_11408at7399.phy.log	1	Tetraponera_polita
925._mafft_linsi_BMGE_merged_11520at7399.phy.log	1	Apis_mellifera
94._mafft_linsi_BMGE_merged_863at7399.phy.log	2	Apis_mellifera,Dinoponera_quadriceps
958._mafft_linsi_BMGE_merged_12003at7399.phy.log	1	Discothyrea_sauteri_nr
973._mafft_linsi_BMGE_merged_12404at7399.phy.log	1	Brachyponera_pilidorsalis
975._mafft_linsi_BMGE_merged_12437at7399.phy.log	2	Dufourea_novaeangliae,Megachile_rotundata
980._mafft_linsi_BMGE_merged_12528at7399.phy.log	1	Protanilla_MY01

## Sheet: TS8. Recoded PPA-DIV,MAX
Jackknife	Recode And Model	PPA-DIV			PPA-MAX
		obs div	mean div	z-score	obs comp	mean div	z-score
JK0	Amino_Acids_GTR	2.49594	2.8968 +/- 0.00670691	59.7678	0.000132753	2.11776e-05 +/- 5.34016e-06	20.8937
	Recode_GTR	1.62366	1.7796 +/- 0.00374547	41.6338	9.68454e-05	2.05993e-05 +/- 9.23e-06	8.26069
	Recoded_CAT_Poisson	1.62366	1.61972 +/- 0.00325195	-1.21115	9.68454e-05	3.37811e-05 +/- 1.00567e-05	6.27086
JK1	Amino_Acids_GTR	2.50714	2.90217 +/- 0.00595317	66.3557	0.000158442	2.13621e-05 +/- 5.824e-06	23.5372
	Recode_GTR	1.62384	1.77954 +/- 0.00352452	44.1775	0.000100112	2.07658e-05 +/- 9.15922e-06	8.66293
	Recoded_CAT_Poisson	1.62384	1.62027 +/- 0.00374157	-0.95523	0.000100112	8.28892e-05 +/- 2.40331e-05	0.716609
JK2	Amino_Acids_GTR	2.48938	2.89158 +/- 0.00654156	61.484	0.000119469	2.06855e-05 +/- 6.06926e-06	16.276
	Recode_GTR	1.62198	1.7792 +/- 0.00347247	45.2772	8.68733e-05	2.02947e-05 +/- 8.747e-06	7.6116
	Recoded_CAT_Poisson	1.62198	1.61864 +/- 0.00330836	-1.00938	8.68733e-05	8.60596e-05 +/- 2.48215e-05	0.0327834
JK3	Amino_Acids_GTR	2.5146	2.90881 +/- 0.0059694	66.038	0.00011857	2.13392e-05 +/- 5.53502e-06	17.5665
	Recode_GTR	1.62816	1.78375 +/- 0.00354848	43.8463	8.16975e-05	1.97807e-05 +/- 7.01412e-06	8.82746
	Recoded_CAT_Poisson	1.62816	1.62486 +/- 0.00341737	-0.966002	8.16975e-05	5.68879e-05 +/- 1.65161e-05	1.50215
JK4	Amino_Acids_GTR	2.50288	2.89963 +/- 0.00656121	60.4688	0.000130903	2.03244e-05 +/- 5.84494e-06	18.9186
	Recode_GTR	1.62438	1.77976 +/- 0.00330062	47.0765	0.000108495	2.08998e-05 +/- 8.7067e-06	10.0606
	Recoded_CAT_Poisson	1.62438	1.62067 +/- 0.00347339	-1.06838	0.000108495	7.92544e-05 +/- 2.72362e-05	1.07358
JK5	Amino_Acids_GTR	2.50982	2.90331 +/- 0.00709168	55.4865	0.000161805	2.0672e-05 +/- 5.56653e-06	25.3538
	Recode_GTR	1.62882	1.78595 +/- 0.0039224	40.0602	8.4709e-05	1.99702e-05 +/- 7.66775e-06	8.44299
	Recoded_CAT_Poisson	1.62882	1.62505 +/- 0.0032153	-1.17218	8.4709e-05	4.66874e-05 +/- 1.60255e-05	2.37256
JK6	Amino_Acids_GTR	2.50934	2.90794 +/- 0.00682858	58.3719	0.000105451	2.06594e-05 +/- 4.8426e-06	17.5095
	Recode_GTR	1.62476	1.78117 +/- 0.00342339	45.6894	7.07542e-05	1.95066e-05 +/- 7.77285e-06	6.59315
	Recoded_CAT_Poisson	1.62476	1.62078 +/- 0.00287954	-1.38161	7.07542e-05	5.31967e-05 +/- 2.20986e-05	0.794506
JK7	Amino_Acids_GTR	2.49992	2.89817 +/- 0.0065677	60.6374	0.000153114	1.97372e-05 +/- 4.77673e-06	27.9222
	Recode_GTR	1.62416	1.77707 +/- 0.00370752	41.2442	8.45685e-05	1.79472e-05 +/- 5.78027e-06	11.5256
	Recoded_CAT_Poisson	1.62416	1.61941 +/- 0.00305319	-1.5563	8.45685e-05	6.82673e-05 +/- 2.13168e-05	0.76471
JK8	Amino_Acids_GTR	2.48016	2.87348 +/- 0.00686584	57.2865	0.000117639	2.10098e-05 +/- 5.4702e-06	17.6647
	Recode_GTR	1.61442	1.76784 +/- 0.00320408	47.8824	8.96229e-05	1.87139e-05 +/- 7.87529e-06	9.00399
	Recoded_CAT_Poisson	1.61442	1.61091 +/- 0.0032477	-1.07946	8.96229e-05	8.24991e-05 +/- 2.34307e-05	0.304036
JK9	Amino_Acids_GTR	2.5015	2.89684 +/- 0.00678005	58.3098	0.000128327	2.0867e-05 +/- 5.80176e-06	18.5221
	Recode_GTR	1.62116	1.77546 +/- 0.00368722	41.8474	6.84292e-05	2.12168e-05 +/- 1.14816e-05	4.11202
	Recoded_CAT_Poisson	1.62116	1.61711 +/- 0.00377204	-1.07361	6.84292e-05	4.76177e-05 +/- 1.47303e-05	1.41284

## Sheet: TS9. 101-taxa List
Included in 55 Species?	Subfamily	Family	Species Name	Assemblies Downloading Links	Note	BioProject	ENA experiment accession	ENA run accession
Yes	Heteroponerinae	Formicidae	Acanthoponera mucronata	https://zenodo.org/records/5705773	Romiguier et al.		ERX7628308	ERR8061587
	Myrmicinae	Formicidae	Acromyrmex echinatior	https://www.ncbi.nlm.nih.gov/data-hub/genome/GCF_000204515.1/	Romiguier et al.	PRJNA62733
	Dorylinae	Formicidae	Aenictus glabrinotum	https://zenodo.org/records/5705752	Romiguier et al.		ERX7627274	ERR8060553
Yes	Amblyoponinae	Formicidae	Amblyopone australis	https://zenodo.org/records/5705741	Romiguier et al.		ERX7619213	ERR8052436
Yes	Ampulicinae	Ampulicidae	Ampulex compressa	https://zenodo.org/records/5705739	Romiguier et al.		ERX7621693	ERR8054972
Yes	Aneuretinae	Formicidae	Aneuretus simoni	https://zenodo.org/records/5705746	Romiguier et al.		ERX7651293	ERR8084572
	Pompilinae	Pompilidae	Anoplius nigerrimus	https://www.ncbi.nlm.nih.gov/data-hub/taxonomy/1667466/	NCBI-Genome	PRJEB47348
	Formicinae	Formicidae	Anoplolepis gracilipes	https://zenodo.org/records/5705761	Romiguier et al.		ERX8506120	ERR8961090
Yes	Myrmicinae	Formicidae	Aphaenogaster floridana	https://www.ncbi.nlm.nih.gov/data-hub/genome/GCA_003063835.1/	NCBI-Genome	PRJNA385595
Yes	Apinae	Apidae	Apis mellifera	https://www.ncbi.nlm.nih.gov/data-hub/genome/GCF_003254395.2/	Romiguier et al.	PRJNA10625
Yes	Apomyrminae	Formicidae	Apomyrma stygia	https://zenodo.org/records/5705747	Romiguier et al.		ERX7647949	ERR8081228
	Myrmicinae	Formicidae	Atta cephalotes	https://www.ncbi.nlm.nih.gov/labs/data-hub/genome/GCA_000143395.3/	Romiguier et al.	PRJNA48091
	Myrmicinae	Formicidae	Atta sexdens	https://zenodo.org/records/5705781	Romiguier et al.		ERX7660039	ERR8093318
Yes	Bombinae	Apidae	Bombus impatiens	https://www.ncbi.nlm.nih.gov/data-hub/genome/GCF_000188095.3/	Romiguier et al.	PRJNA61101
Yes	Ponerinae	Formicidae	Brachyponera pilidorsalis	https://zenodo.org/records/5705792	Romiguier et al.		ERX7662596	ERR8096504
	Formicinae	Formicidae	Camponotus fellah	https://zenodo.org/records/5705762	Romiguier et al.		ERX7663993	ERR8097902
Yes	Formicinae	Formicidae	Camponotus floridanus	https://www.ncbi.nlm.nih.gov/data-hub/genome/GCF_003227725.1/	Romiguier et al.	PRJNA445978
	Myrmicinae	Formicidae	Cardiocondyla obscurior	https://www.ncbi.nlm.nih.gov/data-hub/genome/GCA_019399895.1/	Romiguier et al.	PRJNA680013
Yes	Formicinae	Formicidae	Cataglyphis hispanica	https://www.ncbi.nlm.nih.gov/data-hub/genome/GCF_021464435.1/	NCBI-Genome	PRJNA792953
Yes	Dorylinae	Formicidae	Cerapachys jacobsoni	https://zenodo.org/records/5705753	Romiguier et al.		ERX7663739	ERR8097649
Yes	Dolichoderinae	Formicidae	Chronoxenus wroughtonii	https://zenodo.org/records/5705748	Romiguier et al.		ERX7671633	ERR8106550
Yes	Myrmicinae	Formicidae	Crematogaster scutellaris	https://zenodo.org/records/5705782	Romiguier et al.		ERX7664157	ERR8098066
Yes	Myrmicinae	Formicidae	Cyphomyrmex costatus	https://www.ncbi.nlm.nih.gov/data-hub/genome/GCF_001594065.1/	NCBI-Genome	PRJNA292630
	Ponerinae	Formicidae	Diacamma intricatum	https://zenodo.org/records/5705793	Romiguier et al.		ERX7704408	ERR8139446
	Ponerinae	Formicidae	Diacamma rugosum	https://zenodo.org/records/5705794	Romiguier et al.		ERX7721811	ERR8156849
Yes	Ponerinae	Formicidae	Dinoponera quadriceps	https://www.ncbi.nlm.nih.gov/data-hub/genome/GCF_001313825.1/	NCBI-Genome	PRJNA253275
Yes	Proceratiinae	Formicidae	Discothyrea sauteri nr	https://zenodo.org/records/5705798	Romiguier et al.		ERX7700846	ERR8135884
	Dolichoderinae	Formicidae	Dolichoderus attelaboides	https://zenodo.org/records/5705749	Romiguier et al.		ERX8013297	ERR8446470
	Dorylinae	Formicidae	Dorylus kohli	https://zenodo.org/records/5705754	Romiguier et al.		ERX7701009	ERR8136047
	Dolichoderinae	Formicidae	Dorymyrmex chilensis	https://zenodo.org/records/5705750	Romiguier et al.		ERX7699878	ERR8134795
Yes	Rophitinae	Halictidae	Dufourea novaeangliae	https://www.ncbi.nlm.nih.gov/data-hub/genome/GCF_001272555.1/	Romiguier et al.	PRJNA279825
Yes	Dorylinae	Formicidae	Eciton burchellii	https://www.ncbi.nlm.nih.gov/data-hub/genome/GCA_020341155.1/	NCBI-Genome	PRJNA632625
Yes	Ectatomminae	Formicidae	Ectatomma ruidum	https://zenodo.org/records/5705759	Romiguier et al.		ERX7722215	ERR8157253
Yes	Apinae	Apidae	Eufriesea mexicana	https://www.ncbi.nlm.nih.gov/data-hub/genome/GCF_001483705.1/	Romiguier et al.	PRJNA279814
Yes	Formicinae	Formicidae	Formica paralugubris	https://zenodo.org/records/5705763	Romiguier et al.		ERX7722692	ERR8157730
	Formicinae	Formicidae	Formica sanguinea	https://zenodo.org/records/5705764	Romiguier et al.		ERX7722949	ERR8157987
	Amblyoponinae	Formicidae	Fulakora EC01	https://zenodo.org/records/5705742	Romiguier et al.		ERX8086905	ERR8520431
	Ectatomminae	Formicidae	Gnamptogenys palamala	https://zenodo.org/records/5705760	Romiguier et al.		ERX7881993	ERR8314611
Yes	Myrmicinae	Formicidae	Harpagoxenus sublaevis	https://www.ebi.ac.uk/ena/browser/view/SRR17027429	Self-Assembled-Trans	PRJNA783286	PRJNA783286	SRR17027429
Yes	Ponerinae	Formicidae	Harpegnathos saltator	https://www.ncbi.nlm.nih.gov/data-hub/genome/GCF_003227715.2/	Romiguier et al.	PRJNA445978
Yes	Halictinae	Halictidae	Lasioglossum albipes	https://www.ncbi.nlm.nih.gov/data-hub/genome/GCA_000346575.1/	Romiguier et al.	PRJNA174755
	Formicinae	Formicidae	Lasius flavus	https://zenodo.org/records/5705765	Romiguier et al.		ERX7957659	ERR8390649
Yes	Formicinae	Formicidae	Lasius fuliginosus	https://www.ncbi.nlm.nih.gov/datasets/genome/GCA_949152495.1/	NCBI-Genome	PRJEB59855
Yes	Leptanillinae	Formicidae	Leptanilla charonea	https://zenodo.org/records/5705774	Romiguier et al.		ERX8286052	ERR8620069
Yes	Leptanillinae	Formicidae	Leptanilla UG01	https://zenodo.org/records/5705775	Romiguier et al.		ERX7916576	ERR8349195
	Dorylinae	Formicidae	Leptanilloides erinys	https://zenodo.org/records/5705755	Romiguier et al.		ERX7957542	ERR8390331
	Myrmicinae	Formicidae	Leptothorax acervorum	https://www.ebi.ac.uk/ena/browser/view/SRR17027438	Self-Assembled-Trans	PRJNA783286	SRX13217437	SRR17027438
Yes	Dolichoderinae	Formicidae	Linepithema humile	https://www.ncbi.nlm.nih.gov/data-hub/genome/GCF_000217595.1/	Romiguier et al.	PRJNA45799
Yes	Dorylinae	Formicidae	Lioponera mayri	https://zenodo.org/records/5705756	Romiguier et al.		ERX7670361	ERR8105278
	Dorylinae	Formicidae	Lioponera suscitata nr	https://zenodo.org/records/5705757	Romiguier et al.		ERX7957696	ERR8390686
Yes	Martialinae	Formicidae	Martialis heureka	https://zenodo.org/records/5705778	Romiguier et al.		ERX7999863	ERR8432954
Yes	Megachilinae	Megachilidae	Megachile rotundata	https://www.ncbi.nlm.nih.gov/data-hub/genome/GCF_000220905.1/	Romiguier et al.	PRJNA66515
	Ponerinae	Formicidae	Megaponera analis	https://www.ebi.ac.uk/ena/browser/view/SRR18653146	Self-Assembled-Trans	PRJNA823913	SRX14756208	SRR18653146
Yes	Apinae	Apidae	Melipona quadrifasciatus	https://www.ncbi.nlm.nih.gov/data-hub/genome/GCA_001276565.1/	Romiguier et al.	PRJNA66515
	Formicinae	Formicidae	Melophorus bagoti	https://www.ebi.ac.uk/ena/browser/view/SRR11790537	Self-Assembled-Trans	PRJNA632584	SRX8342586	SRX8342586
	Myrmicinae	Formicidae	Meranoplus bicolor	https://www.ebi.ac.uk/ena/browser/view/SRR16832046	Self-Assembled-WGS	PRJNA778352	SRX13025255	SRR16832046
	Myrmicinae	Formicidae	Messor barbarus	https://zenodo.org/records/5705783	Romiguier et al.		ERX7991663	ERR8424653
	Myrmicinae	Formicidae	Monomorium pharaonis	https://zenodo.org/records/5705784	Romiguier et al.		ERX8008919	ERR8442010
	Myrmeciinae	Formicidae	Myrmecia nigrocincta	https://zenodo.org/records/5705779	Romiguier et al.		ERX8008753	ERR8441844
Yes	Myrmeciinae	Formicidae	Myrmecia pavida	https://zenodo.org/records/5705780	Romiguier et al.		ERX8008885	ERR8441976
	Formicinae	Formicidae	Myrmecocystus mimicus	https://zenodo.org/records/5705766	Romiguier et al.		ERX8008584	ERR8441675
Yes	Formicinae	Formicidae	Myrmelachista zeledoni	https://zenodo.org/records/5705767	Romiguier et al.		ERX8008998	ERR8442089
	Myrmicinae	Formicidae	Myrmica rubra	https://zenodo.org/records/5705785	Romiguier et al.		ERX8008924	ERR8442015
	Amblyoponinae	Formicidae	Mystrium mysticum	https://zenodo.org/records/5705743	Romiguier et al.		ERX8008713	ERR8441804
Yes	Amblyoponinae	Formicidae	Mystrium rogeri	https://zenodo.org/records/5705744	Romiguier et al.		ERX8008923	ERR8442014
	Formicinae	Formicidae	Nylanderia fulva	https://zenodo.org/records/5705768	Romiguier et al.		ERX8010005	ERR8443096
	Myrmicinae	Formicidae	Ocymyrmex robustior	https://www.ebi.ac.uk/ena/browser/view/SRR11855377	Self-Assembled-Trans	PRJNA632584	SRX8405476	SRR11855377
	Ponerinae	Formicidae	Odontomachus haematodus	https://zenodo.org/records/5705795	Romiguier et al.		ERX8010201	ERR8443292
Yes	Formicinae	Formicidae	Oecophylla smaragdina	https://zenodo.org/records/5705769	Romiguier et al.		ERX8011935	ERR8445108
Yes	Dorylinae	Formicidae	Ooceraea biroi	https://www.ncbi.nlm.nih.gov/data-hub/genome/GCF_003672135.1/	Romiguier et al.	PRJNA420369
	Dorylinae	Formicidae	Ooceraea MY08	https://zenodo.org/records/5705758	Romiguier et al.		ERX8011190	ERR8444281
Yes	Leptanillinae	Formicidae	Opamyrma hungvuong	https://zenodo.org/records/5705776	Romiguier et al.		ERX8010697	ERR8443788
Yes	Paraponerinae	Formicidae	Paraponera clavata	https://zenodo.org/records/5705791	Romiguier et al.		ERX8506512	ERR8961482
Yes	Formicinae	Formicidae	Paratrechina longicornis	https://zenodo.org/records/5705770	Romiguier et al.		ERX8044826	ERR8478005
Yes	Myrmicinae	Formicidae	Pheidole megacephala	https://zenodo.org/records/5705786	Romiguier et al.		ERX8046294	ERR8479473
	Myrmicinae	Formicidae	Pheidole pallidula	https://zenodo.org/records/5705787	Romiguier et al.		ERX8521563	ERR8977763
Yes	Myrmicinae	Formicidae	Pheidologeton diversus	https://zenodo.org/records/5705788	Romiguier et al.		ERX8507164	ERR8962124
Yes	Formicinae	Formicidae	Plagiolepis pygmaea	https://zenodo.org/records/5705771	Romiguier et al.		ERX8076721	ERR8510218
Yes	Ponerinae	Formicidae	Platythyrea quadridenta	https://zenodo.org/records/5705796	Romiguier et al.		ERX8043735	ERR8476914
Yes	Myrmicinae	Formicidae	Pogonomyrmex barbatus	https://www.ncbi.nlm.nih.gov/data-hub/genome/GCF_000187915.1/	Romiguier et al.	PRJNA45797
	Polistinae	Vespidae	Polistes dominula	https://www.ncbi.nlm.nih.gov/data-hub/genome/GCF_001465965.1/	Romiguier et al.	PRJNA234105
Yes	Formicinae	Formicidae	Polyergus mexicanus	https://www.ebi.ac.uk/ena/browser/view/SRX12136680	Self-Assembled-WGS	PRJNA557080	SRX12136680	SRR15845476
	Formicinae	Formicidae	Polyrhachis dives	https://zenodo.org/records/5705772	Romiguier et al.		ERX8074429	ERR8507610
	Amblyoponinae	Formicidae	Prionopelta kraepelini	https://zenodo.org/records/5705745	Romiguier et al.		ERX8082705	ERR8516202
	Proceratiinae	Formicidae	Proceratium deelemani (1)	https://zenodo.org/records/5705799	Romiguier et al.		ERX8516321	ERR8971281
	Proceratiinae	Formicidae	Proceratium deelemani (2)	https://zenodo.org/records/5705800	Romiguier et al.		ERX8083518	ERR8517044
	Formicinae	Formicidae	Proformica mongolica	https://www.ebi.ac.uk/ena/browser/view/SRR17284909	Self-Assembled-Trans	PRJNA791159	SRX13462328	SRR17284909
Yes	Leptanillinae	Formicidae	Protanilla MY01	https://zenodo.org/records/5705777	Romiguier et al.		ERX8074283	ERR8507464
Yes	Myrmicinae	Formicidae	Pseudoatta argentina	https://www.ncbi.nlm.nih.gov/data-hub/genome/GCA_017607525.1/	NCBI-Genome	PRJNA605929	SRX7803417	SRR11182851
Yes	Pseudomyrmecinae	Formicidae	Pseudomyrmex pallidus	https://zenodo.org/records/5705801	Romiguier et al.		ERX8086828	ERR8520354
Yes	Ponerinae	Formicidae	Pseudoneoponera rufipes	https://zenodo.org/records/5705797	Romiguier et al.		ERX8085803	ERR8519329
Yes	Myrmicinae	Formicidae	Solenopsis invicta	https://www.ncbi.nlm.nih.gov/data-hub/genome/GCF_016802725.1/	Romiguier et al.	PRJNA691522
	Dolichoderinae	Formicidae	Tapinoma erraticum	https://zenodo.org/records/5705751	Romiguier et al.		ERX8087945	ERR8521470
Yes	Agroecomyrmecinae	Formicidae	Tatuidris tatusia	https://zenodo.org/records/5705740	Romiguier et al.		ERX8136443	ERR8526428
	Myrmicinae	Formicidae	Temnothorax nylanderi	https://zenodo.org/records/5705789	Romiguier et al.		ERX8132818	ERR8522803
	Myrmicinae	Formicidae	Tetramorium bicarinatum	https://www.ncbi.nlm.nih.gov/data-hub/genome/GCA_928718305.1/	NCBI-Genome	PRJEB47619
	Pseudomyrmecinae	Formicidae	Tetraponera allaborans	https://zenodo.org/records/5705802	Romiguier et al.		ERX8087713	ERR8521239
Yes	Pseudomyrmecinae	Formicidae	Tetraponera polita	https://zenodo.org/records/5705803	Romiguier et al.		ERX8135807	ERR8525792
	Myrmicinae	Formicidae	Trachymyrmex cornetzi	https://www.ncbi.nlm.nih.gov/data-hub/genome/GCF_001594075.2/	NCBI-Genome	PRJNA292627
Yes	Myrmicinae	Formicidae	Trachymyrmex septentrionalis	https://www.ncbi.nlm.nih.gov/data-hub/genome/GCF_001594115.1/	NCBI-Genome	PRJNA292625
	Myrmicinae	Formicidae	Wasmannia auropunctata	https://zenodo.org/records/5705790	Romiguier et al.		ERX8137747	ERR8527563

## Sheet: TS10. Busco scores
Species Name	Busco Scores
Aenictus_glabrinotum	C:92.0%[S:91.8%,D:0.2%],F:3.2%,M:4.8%,n:5991
Oecophylla_smaragdina	C:92.1%[S:91.8%,D:0.3%],F:3.7%,M:4.2%,n:5991
Plagiolepis_pygmaea	C:82.5%[S:82.2%,D:0.3%],F:9.4%,M:8.1%,n:5991
Lasius_flavus	C:89.4%[S:89.0%,D:0.4%],F:5.7%,M:4.9%,n:5991
Tetramorium_bicarinatum	C:96.5%[S:95.7%,D:0.8%],F:0.5%,M:3.0%,n:5991
Acanthoponera_mucronata	C:88.5%[S:88.2%,D:0.3%],F:6.2%,M:5.3%,n:5991
Eciton_burchellii	C:96.4%[S:95.9%,D:0.5%],F:0.5%,M:3.1%,n:5991
Odontomachus_haematodus	C:86.3%[S:83.9%,D:2.4%],F:6.9%,M:6.8%,n:5991
Linepithema_humile	C:96.3%[S:96.0%,D:0.3%],F:0.8%,M:2.9%,n:5991
Platythyrea_quadridenta	C:95.7%[S:95.5%,D:0.2%],F:1.1%,M:3.2%,n:5991
Wasmannia_auropunctata	C:88.2%[S:88.1%,D:0.1%],F:5.8%,M:6.0%,n:5991
Aneuretus_simoni	C:89.9%[S:89.7%,D:0.2%],F:4.9%,M:5.2%,n:5991
Harpegnathos_saltator	C:96.2%[S:95.5%,D:0.7%],F:0.7%,M:3.1%,n:5991
Mystrium_mysticum	C:94.7%[S:94.4%,D:0.3%],F:1.9%,M:3.4%,n:5991
Proceratium_deelemani	C:60.8%[S:60.6%,D:0.2%],F:18.4%,M:20.8%,n:5991
Lioponera_suscitata_nr	C:86.7%[S:86.5%,D:0.2%],F:7.3%,M:6.0%,n:5991
Cerapachys_jacobsoni	C:87.1%[S:86.8%,D:0.3%],F:6.9%,M:6.0%,n:5991
Ectatomma_ruidum	C:93.2%[S:93.1%,D:0.1%],F:2.8%,M:4.0%,n:5991
Gnamptogenys_palamala	C:82.6%[S:82.4%,D:0.2%],F:9.1%,M:8.3%,n:5991
Diacamma_intricatum	C:83.7%[S:83.4%,D:0.3%],F:7.3%,M:9.0%,n:5991
Formica_sanguinea	C:81.1%[S:80.6%,D:0.5%],F:9.9%,M:9.0%,n:5991
Melophorus_bagoti_T	C:75.0%[S:74.1%,D:0.9%],F:11.7%,M:13.3%,n:5991
Anoplolepis_gracilipes	C:82.9%[S:80.5%,D:2.4%],F:9.6%,M:7.5%,n:5991
Tetraponera_polita	C:77.5%[S:77.1%,D:0.4%],F:11.6%,M:10.9%,n:5991
Ocymyrmex_robustior_T	C:82.1%[S:81.1%,D:1.0%],F:7.7%,M:10.2%,n:5991
Mystrium_rogeri	C:94.9%[S:94.7%,D:0.2%],F:1.6%,M:3.5%,n:5991
Myrmecocystus_mimicus	C:91.4%[S:87.5%,D:3.9%],F:4.2%,M:4.4%,n:5991
Apomyrma_stygia	C:79.7%[S:79.5%,D:0.2%],F:10.4%,M:9.9%,n:5991
Ooceraea_MY08	C:87.2%[S:86.9%,D:0.3%],F:6.3%,M:6.5%,n:5991
Megachile_rotundata	C:97.0%[S:96.8%,D:0.2%],F:0.6%,M:2.4%,n:5991
Dorylus_kohli	C:93.3%[S:93.1%,D:0.2%],F:2.6%,M:4.1%,n:5991
Melipona_quadrifasciata	C:96.3%[S:96.2%,D:0.1%],F:1.1%,M:2.6%,n:5991
Ampulex_compressa	C:66.9%[S:66.9%,D:0.0%],F:15.2%,M:17.9%,n:5991
Dufourea_novaeangliae	C:96.6%[S:96.4%,D:0.2%],F:0.8%,M:2.6%,n:5991
Prionopelta_kraepelini	C:88.6%[S:88.2%,D:0.4%],F:5.7%,M:5.7%,n:5991
Dorymyrmex_chilensis	C:90.1%[S:89.9%,D:0.2%],F:4.7%,M:5.2%,n:5991
Apis_mellifera	C:97.5%[S:97.4%,D:0.1%],F:0.3%,M:2.2%,n:5991
Megaponera_analis_T	C:70.2%[S:69.9%,D:0.3%],F:6.9%,M:22.9%,n:5991
Eufriesea_mexicana	C:96.6%[S:95.9%,D:0.7%],F:0.7%,M:2.7%,n:5991
Polistes_dominula	C:95.7%[S:95.4%,D:0.3%],F:1.0%,M:3.3%,n:5991
Pheidole_megacephala	C:93.3%[S:92.7%,D:0.6%],F:2.8%,M:3.9%,n:5991
Polyrhachis_dives	C:90.9%[S:90.6%,D:0.3%],F:4.7%,M:4.4%,n:5991
Leptanilloides_erinys	C:85.8%[S:85.6%,D:0.2%],F:7.1%,M:7.1%,n:5991
Dolichoderus_attelaboides	C:92.2%[S:92.0%,D:0.2%],F:3.6%,M:4.2%,n:5991
Tetraponera_allaborans	C:72.5%[S:69.1%,D:3.4%],F:12.9%,M:14.6%,n:5991
Martialis_heureka	C:86.1%[S:85.9%,D:0.2%],F:7.1%,M:6.8%,n:5991
Diacamma_rugosum	C:90.1%[S:88.7%,D:1.4%],F:4.4%,M:5.5%,n:5991
Pseudoneoponera_rufipes	C:95.4%[S:94.9%,D:0.5%],F:1.4%,M:3.2%,n:5991
Trachymyrmex_cornetzi	C:96.4%[S:96.1%,D:0.3%],F:0.8%,M:2.8%,n:5991
Chronoxenus_wroughtonii	C:92.0%[S:91.5%,D:0.5%],F:3.7%,M:4.3%,n:5991
Pseudoatta_argentina	C:96.5%[S:96.2%,D:0.3%],F:0.7%,M:2.8%,n:5991
Anoplius_nigerrimus	C:94.9%[S:94.4%,D:0.5%],F:1.1%,M:4.0%,n:5991
Pheidole_pallidula	C:91.4%[S:91.1%,D:0.3%],F:4.0%,M:4.6%,n:5991
Lasius_fuliginosus	C:95.5%[S:95.0%,D:0.5%],F:0.8%,M:3.7%,n:5991
Pogonomyrmex_barbatus	C:93.4%[S:93.3%,D:0.1%],F:2.6%,M:4.0%,n:5991
Tapinoma_erraticum	C:89.8%[S:88.8%,D:1.0%],F:5.0%,M:5.2%,n:5991
Pheidologeton_diversus	C:95.6%[S:94.4%,D:1.2%],F:1.5%,M:2.9%,n:5991
Temnothorax_nylanderi	C:87.8%[S:87.6%,D:0.2%],F:5.9%,M:6.3%,n:5991
Tatuidris_tatusia	C:74.2%[S:74.1%,D:0.1%],F:13.5%,M:12.3%,n:5991
Fulakora_EC01	C:85.8%[S:85.5%,D:0.3%],F:7.1%,M:7.1%,n:5991
Crematogaster_scutellaris	C:84.3%[S:84.1%,D:0.2%],F:8.4%,M:7.3%,n:5991
Trachymyrmex_septentrionalis	C:96.7%[S:96.5%,D:0.2%],F:0.6%,M:2.7%,n:5991
Nylanderia_fulva	C:83.9%[S:83.8%,D:0.1%],F:8.3%,M:7.8%,n:5991
Dinoponera_quadriceps	C:95.5%[S:95.3%,D:0.2%],F:1.3%,M:3.2%,n:5991
Myrmelachista_zeledoni	C:87.9%[S:87.7%,D:0.2%],F:5.8%,M:6.3%,n:5991
Myrmecia_nigrocincta	C:89.9%[S:89.7%,D:0.2%],F:5.1%,M:5.0%,n:5991
Myrmica_rubra	C:83.3%[S:82.1%,D:1.2%],F:8.9%,M:7.8%,n:5991
Brachyponera_pilidorsalis	C:84.9%[S:84.7%,D:0.2%],F:7.7%,M:7.4%,n:5991
Camponotus_floridanus	C:96.6%[S:96.2%,D:0.4%],F:0.6%,M:2.8%,n:5991
Solenopsis_invicta	C:96.5%[S:96.0%,D:0.5%],F:0.8%,M:2.7%,n:5991
Cataglyphis_hispanica	C:96.5%[S:96.2%,D:0.3%],F:0.6%,M:2.9%,n:5991
Harpagoxenus_sublaevis_T	C:89.1%[S:88.9%,D:0.2%],F:3.2%,M:7.7%,n:5991
Cyphomyrmex_costatus	C:96.3%[S:95.8%,D:0.5%],F:0.7%,M:3.0%,n:5991
Atta_sexdens	C:91.8%[S:91.7%,D:0.1%],F:4.0%,M:4.2%,n:5991
Protanilla_MY01	C:91.5%[S:91.3%,D:0.2%],F:3.9%,M:4.6%,n:5991
Lasioglossum_albipes	C:94.5%[S:93.7%,D:0.8%],F:2.1%,M:3.4%,n:5991
Paraponera_clavata	C:93.8%[S:93.5%,D:0.3%],F:2.7%,M:3.5%,n:5991
Formica_paralugubris	C:90.1%[S:89.8%,D:0.3%],F:5.3%,M:4.6%,n:5991
Camponotus_fellah	C:83.7%[S:83.2%,D:0.5%],F:7.7%,M:8.6%,n:5991
Meranoplus_bicolor	C:77.9%[S:77.8%,D:0.1%],F:12.5%,M:9.6%,n:5991
Acromyrmex_echinatior	C:96.5%[S:96.3%,D:0.2%],F:0.9%,M:2.6%,n:5991
Amblyopone_australis	C:92.8%[S:91.1%,D:1.7%],F:3.1%,M:4.1%,n:5991
Leptothorax_acervorum_T	C:88.9%[S:88.6%,D:0.3%],F:5.8%,M:5.3%,n:5991
Proceratium_deelemani2	C:67.2%[S:66.9%,D:0.3%],F:15.7%,M:17.1%,n:5991
Atta_cephalotes	C:93.1%[S:93.0%,D:0.1%],F:2.9%,M:4.0%,n:5991
Lioponera_mayri	C:94.5%[S:94.3%,D:0.2%],F:2.0%,M:3.5%,n:5991
Discothyrea_sauteri_nr	C:84.0%[S:83.8%,D:0.2%],F:8.2%,M:7.8%,n:5991
Proformica_mongolica_T	C:91.5%[S:90.9%,D:0.6%],F:3.2%,M:5.3%,n:5991
Polyergus_mexicanus	C:90.5%[S:90.2%,D:0.3%],F:4.6%,M:4.9%,n:5991
Messor_barbarus	C:91.3%[S:91.1%,D:0.2%],F:4.3%,M:4.4%,n:5991
Paratrechina_longicornis	C:87.2%[S:87.0%,D:0.2%],F:6.9%,M:5.9%,n:5991
Monomorium_pharaonis	C:88.5%[S:87.2%,D:1.3%],F:5.8%,M:5.7%,n:5991
Myrmecia_pavida	C:95.7%[S:95.4%,D:0.3%],F:1.0%,M:3.3%,n:5991
Ooceraea_biroi	C:95.7%[S:94.4%,D:1.3%],F:0.6%,M:3.7%,n:5991
Leptanilla_charonea	C:90.8%[S:90.6%,D:0.2%],F:3.7%,M:5.5%,n:5991
Opamyrma_hungvuong	C:87.9%[S:87.8%,D:0.1%],F:6.2%,M:5.9%,n:5991
Pseudomyrmex_pallidus	C:88.6%[S:88.3%,D:0.3%],F:5.3%,M:6.1%,n:5991
Bombus_impatiens	C:97.2%[S:97.1%,D:0.1%],F:0.6%,M:2.2%,n:5991
Leptanilla_UG01	C:89.1%[S:88.8%,D:0.3%],F:4.8%,M:6.1%,n:5991
Cardiocondyla_obscurior	C:96.0%[S:95.3%,D:0.7%],F:0.7%,M:3.3%,n:5991
Aphaenogaster_floridana	C:96.0%[S:95.7%,D:0.3%],F:0.9%,M:3.1%,n:5991
